# Supplementary material for: Awareness, prevalence, treatment, and control of type 2 diabetes in a semi-urban area of Nepal: Findings from a cross-sectional study conducted as a part of COBIN-D trial
Source: PLoS One. 2018 Nov 2;13(11):e0206491. doi: 10.1371/journal.pone.0206491 (PMC6214524; doi:10.1371/journal.pone.0206491)
Supplement: S1 Table — (XLSX) [file pone.0206491.s001.xlsx]

## Sheet: Sheet1
ID	Agegrp	Sex	Marital Status	Occupation	Income	Servings	Harmful alcohol consumption	Smoking	BMI	Whratio	Physical MET	Physical activity	Fasting blood sugar (mmol/L)	Family history of diabetes	average Systolic BP (mm Hg)	average Diastolic BP(mm Hg)
1	45-54	Male	0	Employe(gov, ngo, self, non-paid)	>=20000	1	0	1	19.9492	low	3360	High physical activity	6	2	115	78.5
2	35-44	Female	1	Housemake	<20000	1	0	2	27.9267	high	0	low physical activity	5.6	2	131	90.5
3	35-44	Female	1	Labour	<20000	1	0	2	27.6304	high	32600	High physical activity	5.7	1	87	59
4	45-54	Female	1	Agriculture	>=20000	1	0	1	19.6078	high	13680	High physical activity	5.3	2	133.5	90.5
5	45-54	Female	1	Agriculture	>=20000	1	0	2	22.8269	high	10080	High physical activity	6.5	2	129	71.5
6	35-44	Female	1	Housemake	>=20000	1	0	2	20.2546	high	8400	High physical activity	5.6	2	99	67.5
7	45-54	Male	1	Employe(gov, ngo, self, non-paid)	>=20000	1	0	1	24.8444	high	6720	High physical activity	9	2	108.5	78.5
8	35-44	Female	1	Agriculture	>=20000	1	0	2	30.2978	high	6480	High physical activity	6.3	2	107.5	74.5
9	45-54	Female	1	Agriculture	<20000	1	0	2	25.5151	high	20	low physical activity	5.3	2	131.5	85.5
10	35-44	Male	1	Employe(gov, ngo, self, non-paid)	>=20000	1	0	2	27.214	high	3360	High physical activity	5.6	2	145	97
11	35-44	Male	1	Employe(gov, ngo, self, non-paid)	<20000	1	0	2	28.4298	low	2040	medium physical activity	6.1	2	122.5	88
12	35-44	Female	1	Housemake	<20000	1	0	2	28	high	3600	High physical activity	5.8	1	104.5	74
13	55-64	Female	1	Housemake	>=20000	1	0	1	27.396	low	1680	medium physical activity	5.9	2	111	80
14	55-64	Female	1	Housemake	>=20000	1	0	2	25.8203	high	360	low physical activity	5.7	2	113.5	80.5
15	35-44	Female	1	Employe(gov, ngo, self, non-paid)	>=20000	1	0	2	26.1892	low	960	medium physical activity	6	2	111	81
16	35-44	Female	1	Housemake	<20000	1	0	2	27.5546	low	1280	medium physical activity	5.6	2	123.5	87.5
17	35-44	Male	1	Housemake	>=20000	0	0	1	28.0557	high	752	medium physical activity	5.6	2	125.5	81.5
18	25-34	Female	1	Housemake	<20000	1	0	2	24.2969	high	2400	medium physical activity	5.3	2	110.5	81
19	45-54	Female	1	Agriculture	>=20000	1	1	2	28.9216	high	8512	High physical activity	5.6	2	139	98
20	25-34	Female	1	Housemake	>=20000	1	0	2	26.4176	high	6720	High physical activity	5.2	2	117	79
21	45-54	Female	1	Housemake	<20000	1	0	2	35.1252	high	4200	High physical activity	5.8	1	150.5	101.5
22	55-64	Female	1	Housemake	>=20000	1	1	2	25.1284	high	5040	High physical activity	8.2	2	132.5	82.5
23	55-64	Female	0	Housemake	>=20000	1	1	2	21.4037	high	300	low physical activity	5.9	2	135.5	79
24	45-54	Female	1	Housemake	>=20000	1	0	2	24.0095	high	16800	High physical activity	6.5	1	128	64.5
25	35-44	Female	1	Agriculture	>=20000	1	0	2	29.3475	high	13440	High physical activity	6.3	2	112	76.5
26	45-54	Female	1	Employe(gov, ngo, self, non-paid)	>=20000	1	0	2	29.5482	low	10080	High physical activity	6.8	2	136	94.5
27	45-54	Female	1	Employe(gov, ngo, self, non-paid)	>=20000	1	1	2	20.8408	high	300	low physical activity	5.3	2	115.5	83.5
28	45-54	Female	1	Housemake	>=20000	1	1	2	29.8089	low	10080	High physical activity	6.2	2	119.5	91
29	35-44	Female	1	Employe(gov, ngo, self, non-paid)	<20000	1	0	2	25.29	high	5880	High physical activity	6.3	2	117	83
30	45-54	Male	1	Agriculture	<20000	1	0	2	28.5564	high	15120	High physical activity	5.6	2	117.5	77.5
31	45-54	Female	1	Agriculture	>=20000	1	0	2	27.4526	high	6720	High physical activity	6.4	2	102	72.5
32	35-44	Female	1	Employe(gov, ngo, self, non-paid)	<20000	1	0	2	17.3713	high	8400	High physical activity	4.4	2	111.5	73
33	55-64	Female	1	Agriculture	>=20000	1	0	2	27.7804	high	5040	High physical activity	5.2	2	129	78
34	55-64	Female	0	Agriculture	>=20000	1	0	2	30.3637	high	5040	High physical activity	5.2	2	113	82
35	35-44	Female	1	Housemake	>=20000	1	0	2	25.3565	high	7080	High physical activity	5.7	2	111.5	72
36	45-54	Female	1	Housemake	>=20000	1	0	2	25.3313	high	1680	medium physical activity	7	1	140.5	98.5
37	55-64	Male	1	Employe(gov, ngo, self, non-paid)	>=20000	1	0	2	26.5625	high	1260	medium physical activity	8.7	2	138	87.5
38	45-54	Female	1	Housemake	>=20000	1	1	2	28.0928	high	4200	High physical activity	6.1	2	110.5	66
39	45-54	Male	1	Employe(gov, ngo, self, non-paid)	>=20000	1	0	2	30.6285	high	3120	High physical activity	6.4	1	123.5	90
40	55-64	Female	0	Agriculture	>=20000	1	0	1	20.5391	low	7320	High physical activity	5.8	2	101	63
41	45-54	Male	1	Labour	>=20000	1	0	2	18.4311	low	31920	High physical activity	3.7	2	152	109.5
42	35-44	Female	1	Agriculture	>=20000	1	0	2	25.5367	low	3360	High physical activity	5.3	2	109	79.5
43	55-64	Female	1	Housemake	>=20000	1	0	2	27.1621	high	10080	High physical activity	5.5	2	126.5	82
44	35-44	Female	1	Agriculture	>=20000	1	0	2	29.4482	high	2520	medium physical activity	5.5	2	131	90.5
45	35-44	Female	1	Agriculture	>=20000	1	0	2	24.7512	high	9960	High physical activity	4.7	2	104.5	67.5
46	35-44	Female	1	Housemake	<20000	0	0	2	15.8947	low	120	low physical activity	19.2	2	121	85.5
47	45-54	Female	1	Agriculture	>=20000	1	1	2	28.4785	high	6720	High physical activity	6.9	1	135.5	94.5
48	55-64	Female	1	Agriculture	>=20000	1	0	2	29.9412	high	5040	High physical activity	5.5	1	126	77.5
49	45-54	Male	1	Others(retired, student, others, unemployed)	>=20000	1	1	1	26.6797	high	0	low physical activity	5.9	2	147	107
50	45-54	Female	1	Housemake	>=20000	1	0	2	24.9212	low	1920	medium physical activity	5.5	1	111	86
51	55-64	Female	0	Housemake	>=20000	1	0	2	29.0719	high	840	medium physical activity	9	2	158.5	89
52	55-64	Female	0	Housemake	>=20000	1	0	2	24.8686	high	3360	High physical activity	5.5	2	119	76.5
53	25-34	Male	1	Employe(gov, ngo, self, non-paid)	>=20000	0	1	2	26.2476	low	11520	High physical activity	6.3	1	139	82
54	35-44	Male	1	Employe(gov, ngo, self, non-paid)	>=20000	1	0	1	30.7878	high	5460	High physical activity	12.3	1	154	110.5
55	45-54	Male	1	Housemake	>=20000	1	1	1	21.5139	low	0	low physical activity	5.9	2	110.5	75
56	55-64	Female	0	Agriculture	>=20000	1	0	1	21.6311	high	6720	High physical activity	5	2	90	69.5
57	55-64	Female	0	Housemake	<20000	1	0	2	35.7879	high	5040	High physical activity	7	2	107.5	77
58	45-54	Female	1	Agriculture	>=20000	1	0	2	25.4986	high	600	medium physical activity	4.7	2	134	85.5
59	45-54	Male	1	Agriculture	>=20000	1	0	2	18.8605	high	840	medium physical activity	4.7	2	115.5	69.5
60	45-54	Male	1	Employe(gov, ngo, self, non-paid)	>=20000	1	0	2	19.7924	low	1680	medium physical activity	5.4	2	137.5	95.5
61	45-54	Female	1	Housemake	<20000	1	0	2	21.7784	high	6720	High physical activity	5.6	2	100	73
62	55-64	Male	1	Employe(gov, ngo, self, non-paid)	>=20000	1	0	1	23.1473	high	10080	High physical activity	6.5	2	119	78.5
63	35-44	Female	1	Agriculture	<20000	1	0	2	26.4337	high	6720	High physical activity	5.9	2	104	69.5
64	45-54	Female	1	Agriculture	<20000	1	0	2	23.4971	high	6720	High physical activity	4.7	2	120	81
65	45-54	Female	1	Agriculture	>=20000	1	0	2	25.6745	high	5040	High physical activity	6.1	2	130.5	93
66	55-64	Male	1	Agriculture	>=20000	1	1	1	15.4428	low	420	low physical activity	5.2	2	110.5	77
67	55-64	Female	1	Housemake	>=20000	1	0	2	27.2044	high	13440	High physical activity	5.5	2	109	79
68	55-64	Female	1	Agriculture	<20000	1	0	2	26.6635	high	6720	High physical activity	8.7	2	135.5	85
69	35-44	Female	1	Employe(gov, ngo, self, non-paid)	>=20000	1	0	2	20.0509	low	2520	medium physical activity	5.2	2	104.5	73
70	35-44	Female	1	Agriculture	>=20000	1	0	2	25.9628	high	8400	High physical activity	5.9	2	145	91.5
71	25-34	Female	1	Housemake	>=20000	1	0	2	22.5057	low	11760	High physical activity	5.6	2	100.5	64.5
72	45-54	Female	1	Agriculture	>=20000	1	1	2	24.6927	high	11760	High physical activity	6.4	2	132	93
73	35-44	Female	1	Agriculture	>=20000	1	0	2	32.7564	high	8400	High physical activity	5.7	2	127.5	96
74	35-44	Female	1	Agriculture	>=20000	1	1	1	33.6498	high	11760	High physical activity	5	1	115.5	75
75	35-44	Female	1	Housemake	<20000	1	0	2	27.794	high	5040	High physical activity	6	2	141	104.5
76	35-44	Female	1	Housemake	<20000	1	0	2	18.902	high	17280	High physical activity	5.1	1	98.5	68
77	55-64	Female	1	Housemake	<20000	1	0	1	14.1892	low	2520	medium physical activity	5.8	2	88.5	57
78	25-34	Female	1	Housemake	>=20000	1	0	2	23.8065	high	2520	medium physical activity	5.5	2	107	72.5
79	45-54	Female	1	Agriculture	>=20000	1	0	2	24.3418	high	5040	High physical activity	5.8	1	121.5	81.5
80	35-44	Male	1	Employe(gov, ngo, self, non-paid)	<20000	1	0	2	25.9758	high	840	medium physical activity	5.7	2	122.5	81.5
81	45-54	Female	1	Housemake	>=20000	1	0	2	32.9152	high	5880	High physical activity	7.5	2	144	100
82	35-44	Female	1	Agriculture	<20000	1	0	2	26.2227	high	10080	High physical activity	6.7	2	127.5	85
83	35-44	Female	1	Housemake	<20000	1	0	2	25.2081	high	8400	High physical activity	7.2	2	109.5	74
84	45-54	Female	1	Housemake	<20000	1	1	2	21.7641	low	6720	High physical activity	5.7	2	139.5	96.5
85	55-64	Female	1	Housemake	>=20000	1	0	1	22.3932	high	5040	High physical activity	5.8	2	132	80
86	55-64	Male	1	Others(retired, student, others, unemployed)	<20000	1	0	1	23.8271	high	5040	High physical activity	6.1	2	127.5	77
87	55-64	Male	1	Agriculture	<20000	1	0	1	26.4753	high	5040	High physical activity	5.5	2	129.5	73
88	35-44	Female	1	Housemake	>=20000	1	0	2	30.6563	high	5040	High physical activity	5.7	2	111	73
89	35-44	Female	1	Housemake	>=20000	1	0	2	29.4338	high	3360	High physical activity	5	2	100.5	77.5
90	45-54	Male	1	Others(retired, student, others, unemployed)	<20000	1	0	2	28.5508	high	13440	High physical activity	4.9	2	166.5	110
91	45-54	Female	1	Agriculture	>=20000	1	1	2	21.58	low	5880	High physical activity	5	2	100.5	64.5
92	35-44	Female	1	Housemake	>=20000	1	0	2	26.9127	high	6720	High physical activity	7	1	106	74
93	35-44	Female	1	Agriculture	>=20000	1	0	2	28.104	high	7560	High physical activity	7	2	142	95
94	45-54	Male	0	Agriculture	<20000	1	0	1	24.3824	high	1680	medium physical activity	5.3	2	115	89.5
95	55-64	Female	0	Agriculture	>=20000	1	0	2	29.6296	high	6720	High physical activity	6.3	2	146.5	83.5
96	45-54	Female	1	Agriculture	<20000	1	0	2	21.7192	high	1680	medium physical activity	5.8	2	105	71
97	45-54	Female	1	Housemake	<20000	1	0	1	26.6514	high	6720	High physical activity	6.2	2	167.5	108.5
98	25-34	Female	1	Agriculture	<20000	1	0	2	21.8207	high	8400	High physical activity	6	2	110.5	73.5
99	45-54	Female	1	Housemake	>=20000	1	0	2	28.4109	high	5880	High physical activity	3.3	1	96	64.5
100	45-54	Female	1	Housemake	>=20000	1	0	2	28.1666	high	8400	High physical activity	5.4	2	114.5	69.5
101	45-54	Male	0	Housemake	>=20000	1	1	2	24.2539	high	8400	High physical activity	5.7	2	112.5	80
102	45-54	Female	1	Agriculture	>=20000	1	0	2	25.3333	high	6720	High physical activity	5.2	2	133	83.5
103	55-64	Female	0	Housemake	>=20000	1	0	2	25.9998	high	3360	High physical activity	7	1	131	83.5
104	55-64	Female	1	Housemake	>=20000	1	0	2	29.5244	high	2520	medium physical activity	6.1	2	116	75.5
105	55-64	Female	0	Agriculture	<20000	1	0	2	25.1096	high	5040	High physical activity	5.6	2	101.5	75.5
106	25-34	Female	1	Employe(gov, ngo, self, non-paid)	<20000	1	1	2	25.3333	high	13440	High physical activity	6.3	2	112.5	72.5
107	45-54	Female	1	Housemake	>=20000	1	1	1	23.0296	high	8400	High physical activity	5.4	2	150	87.5
108	55-64	Female	1	Agriculture	>=20000	1	0	2	31.6337	high	8400	High physical activity	9.3	2	112.5	64
109	55-64	Female	1	Housemake	>=20000	1	0	2	28.2597	high	8456	High physical activity	5.9	2	105.5	84
110	45-54	Female	1	Housemake	>=20000	1	0	2	27.9111	high	12600	High physical activity	5.2	2	128	93
111	55-64	Male	1	Employe(gov, ngo, self, non-paid)	<20000	0	0	2	18.8344	low	5040	High physical activity	5.3	2	126.5	88
112	45-54	Male	1	Agriculture	<20000	1	0	2	20.8117	low	15120	High physical activity	5	2	114.5	85.5
113	45-54	Female	1	Housemake	>=20000	1	0	2	23.4738	high	4200	High physical activity	6.3	2	103.5	76
114	35-44	Female	1	Employe(gov, ngo, self, non-paid)	<20000	1	0	2	29.7284	high	2520	medium physical activity	6	2	99.5	71
115	55-64	Female	1	Housemake	<20000	1	0	2	35.1306	high	5880	High physical activity	5.3	2	116	74.5
116	35-44	Female	1	Housemake	>=20000	1	0	2	23.0469	high	15120	High physical activity	5.4	2	127.5	85
117	25-34	Male	1	Employe(gov, ngo, self, non-paid)	>=20000	1	0	1	25.2214	high	1680	medium physical activity	5.5	2	138.5	95
118	25-34	Female	1	Housemake	<20000	1	1	2	29.2889	high	2240	medium physical activity	5.9	2	114.5	82.5
119	35-44	Female	1	Agriculture	<20000	1	0	2	18.3344	high	18480	High physical activity	5.4	1	133.5	91
120	45-54	Female	1	Housemake	>=20000	1	0	2	25.7778	high	2520	medium physical activity	5.6	2	129	91
121	45-54	Female	1	Agriculture	>=20000	1	1	2	27.8713	high	6720	High physical activity	7.7	1	167	106.5
122	45-54	Female	1	Housemake	>=20000	1	0	2	20.2332	high	13800	High physical activity	5.5	2	103	71.5
123	35-44	Female	1	Employe(gov, ngo, self, non-paid)	>=20000	1	0	2	26.1389	high	10080	High physical activity	5.9	2	130	82
124	35-44	Female	1	Housemake	<20000	1	0	2	25.9452	high	8400	High physical activity	7.7	1	143.5	89.5
125	45-54	Male	1	Agriculture	<20000	0	0	1	25.1423	high	13440	High physical activity	5	2	126.5	85.5
126	25-34	Female	1	Housemake	>=20000	1	0	2	26.61	high	6160	High physical activity	6	2	132	93
127	25-34	Female	1	Housemake	>=20000	1	0	2	19.4222	low	3360	High physical activity	5.2	2	126.5	90.5
128	45-54	Female	1	Agriculture	<20000	1	0	2	24.3359	low	2140	medium physical activity	6.5	2	160	103
129	45-54	Male	1	Labour	<20000	1	0	1	13.7716	low	19320	High physical activity	5.5	2	151.5	95
130	45-54	Female	1	Others(retired, student, others, unemployed)	>=20000	1	0	2	27.7671	high	4200	High physical activity	6.3	2	146	91.5
131	55-64	Female	1	Agriculture	<20000	1	0	2	23.1795	low	7080	High physical activity	5.6	2	119	83
132	55-64	Female	1	Agriculture	>=20000	1	0	2	26.9754	high	16800	High physical activity	6.1	2	122.5	87
133	35-44	Male	1	Agriculture	<20000	1	0	2	21.8691	high	24360	High physical activity	5.5	2	118.5	81
134	35-44	Male	1	Employe(gov, ngo, self, non-paid)	>=20000	1	1	2	22.1906	high	3360	High physical activity	5.1	2	111.5	78.5
135	35-44	Female	1	Agriculture	>=20000	1	0	2	25.6526	high	6720	High physical activity	5.9	2	139	98.5
136	35-44	Female	1	Others(retired, student, others, unemployed)	>=20000	1	0	2	27.079	high	6720	High physical activity	5.8	2	102	69.5
137	45-54	Female	1	Agriculture	<20000	1	0	2	26.3421	high	9040	High physical activity	5.8	2	116	76
138	35-44	Female	1	Housemake	>=20000	1	0	2	22.0719	high	10080	High physical activity	5.6	1	102	65.5
139	35-44	Female	1	Agriculture	>=20000	1	0	2	31.6158	low	6440	High physical activity	5.4	1	99.5	64
140	35-44	Female	1	Others(retired, student, others, unemployed)	>=20000	1	0	2	28.0688	low	4620	High physical activity	6	2	114.5	74
141	35-44	Female	1	Agriculture	<20000	1	0	2	24.3708	high	5880	High physical activity	5.5	1	115.5	67
142	35-44	Female	1	Housemake	>=20000	1	0	2	27.0163	high	11760	High physical activity	5.3	2	118.5	86
143	35-44	Female	1	Housemake	<20000	1	0	2	29.6841	high	8400	High physical activity	6.6	1	114	75.5
144	25-34	Female	1	Employe(gov, ngo, self, non-paid)	<20000	1	0	2	17.3238	low	8960	High physical activity	4.9	2	99	64
145	25-34	Female	1	Housemake	<20000	1	1	2	21.8312	low	5880	High physical activity	5.5	2	107	81
146	25-34	Female	1	Agriculture	<20000	1	0	2	26.9017	high	21600	High physical activity	3.6	2	94.5	65.5
147	35-44	Female	1	Agriculture	<20000	1	0	2	24.5632	high	7560	High physical activity	6.2	2	124	87.5
148	35-44	Female	1	Agriculture	<20000	1	0	2	22.3828	high	16800	High physical activity	7.6	1	118	85.5
149	55-64	Male	1	Agriculture	>=20000	1	0	2	21.6041	high	15960	High physical activity	14.3	2	163.5	96.5
150	25-34	Female	1	Agriculture	>=20000	1	1	2	29.1872	high	16800	High physical activity	5.3	2	106	67
151	55-64	Female	1	Housemake	>=20000	1	0	2	30.566	high	15120	High physical activity	6.4	2	134.5	87.5
152	35-44	Female	1	Agriculture	>=20000	1	0	2	26.2917	low	5040	High physical activity	5.3	2	108	72
153	55-64	Female	1	Agriculture	<20000	1	0	1	19.6837	low	3720	High physical activity	4.9	1	121.5	73.5
154	55-64	Female	0	Housemake	<20000	1	0	2	24.0651	high	6120	High physical activity	6.3	2	153	86
155	25-34	Female	1	Agriculture	<20000	1	0	2	20	low	4440	High physical activity	4.7	2	114.5	81
156	55-64	Male	1	Housemake	<20000	1	0	1	27.5482	high	0	low physical activity	6.9	2	112	71
157	35-44	Male	1	Employe(gov, ngo, self, non-paid)	>=20000	1	0	2	20.2632	high	1900	medium physical activity	6	2	144	98
158	55-64	Female	1	Housemake	>=20000	1	0	2	22.1483	low	360	low physical activity	13.2	2	174	91.5
159	45-54	Male	1	Employe(gov, ngo, self, non-paid)	>=20000	1	1	2	23.7338	high	1800	medium physical activity	6.1	2	151.5	102
160	55-64	Male	1	Agriculture	>=20000	1	0	2	27.7015	high	5400	High physical activity	6.4	1	125.5	92
161	35-44	Female	1	Housemake	>=20000	1	1	2	26.635	high	4800	High physical activity	5.9	2	98	75
162	55-64	Female	1	Housemake	>=20000	1	0	2	26.324	high	6360	High physical activity	5.5	1	140.5	89
163	35-44	Female	1	Housemake	>=20000	1	0	2	29.3947	high	7200	High physical activity	5.7	1	118.5	83.5
164	55-64	Female	1	Housemake	>=20000	1	0	2	27.5354	high	2520	medium physical activity	6	2	116	79
165	45-54	Female	1	Employe(gov, ngo, self, non-paid)	>=20000	1	0	1	23.6128	high	5480	High physical activity	5.5	2	118	78.5
166	55-64	Male	1	Employe(gov, ngo, self, non-paid)	>=20000	1	0	2	22.5694	high	1320	medium physical activity	5.6	2	117.5	65
167	35-44	Male	1	Employe(gov, ngo, self, non-paid)	>=20000	1	0	2	24.7992	high	280	low physical activity	8.7	2	109.5	71
168	35-44	Male	1	Agriculture	<20000	1	1	2	27.4395	low	19920	High physical activity	5.3	2	118.5	79.5
169	35-44	Male	1	Employe(gov, ngo, self, non-paid)	>=20000	1	1	2	23.7728	low	4060	High physical activity	6.4	2	143.5	102.5
170	35-44	Female	1	Agriculture	>=20000	1	0	1	25.5999	high	21840	High physical activity	5.3	2	137.5	101
171	45-54	Male	1	Agriculture	<20000	1	0	2	22.7078	high	900	medium physical activity	5.8	2	168	105.5
172	35-44	Female	1	Agriculture	<20000	1	0	2	26.9719	low	2160	medium physical activity	5.6	1	115	79
173	45-54	Male	1	Employe(gov, ngo, self, non-paid)	>=20000	1	0	2	20.0937	high	1680	medium physical activity	6.5	1	130.5	89
174	55-64	Male	1	Housemake	<20000	1	0	1	23.2735	high	6480	High physical activity	12.7	2	125.5	82.5
175	45-54	Female	1	Agriculture	>=20000	1	0	2	20.3125	high	3600	High physical activity	5.3	2	113	80
176	55-64	Male	1	Others(retired, student, others, unemployed)	>=20000	1	0	1	19.6986	high	480	low physical activity	5.5	2	184.5	119
177	35-44	Male	1	Others(retired, student, others, unemployed)	<20000	1	0	2	23.1405	high	2360	medium physical activity	6.5	2	117	80.5
178	25-34	Female	1	Housemake	>=20000	1	0	2	20.7899	low	4840	High physical activity	5.4	2	106.5	81
179	35-44	Female	1	Agriculture	<20000	1	0	2	22.8512	high	4700	High physical activity	11.1	1	123	80.5
180	45-54	Female	1	Employe(gov, ngo, self, non-paid)	<20000	1	0	2	26.7532	low	10920	High physical activity	6.2	2	111.5	75
181	45-54	Male	1	Agriculture	>=20000	1	0	2	24.341	high	6720	High physical activity	7.4	2	121	83
182	45-54	Female	1	Agriculture	<20000	1	0	2	31.8786	high	960	medium physical activity	4.4	2	129.5	89.5
183	35-44	Female	1	Agriculture	>=20000	1	0	2	20.9748	low	840	medium physical activity	8.7	1	104	77
184	55-64	Male	1	Agriculture	<20000	1	0	2	21.3672	high	980	medium physical activity	6.8	2	124	98
185	45-54	Male	1	Agriculture	<20000	1	0	2	24.341	high	5880	High physical activity	8.6	2	136	91.5
186	45-54	Male	1	Agriculture	<20000	1	0	2	30.5414	high	19920	High physical activity	5.3	2	170.5	108
187	45-54	Male	1	Employe(gov, ngo, self, non-paid)	>=20000	1	0	1	23.2135	high	1680	medium physical activity	7.7	2	157	94
188	25-34	Female	1	Housemake	<20000	1	0	2	25.9262	high	10320	High physical activity	5.8	2	127	83
189	55-64	Female	1	Housemake	>=20000	1	0	2	35.6556	high	280	low physical activity	6.4	2	145.5	103
190	35-44	Female	1	Agriculture	>=20000	1	0	2	20.8701	high	5880	High physical activity	5.8	2	115.5	78.5
191	35-44	Female	1	Employe(gov, ngo, self, non-paid)	>=20000	1	0	2	23.9563	high	4080	High physical activity	5.4	2	116	73.5
192	55-64	Female	1	Housemake	>=20000	1	0	2	30.4683	high	1680	medium physical activity	7.1	1	140	86
193	45-54	Female	1	Housemake	>=20000	1	0	2	24.5153	high	8400	High physical activity	5.2	2	119.5	84.5
194	35-44	Female	1	Employe(gov, ngo, self, non-paid)	>=20000	1	0	2	29.6094	high	1120	medium physical activity	5.4	2	110.5	75
195	55-64	Female	1	Housemake	>=20000	1	0	2	24.9807	low	7160	High physical activity	5.9	1	133.5	78.5
196	35-44	Female	1	Agriculture	<20000	1	0	2	23.0593	high	22120	High physical activity	5.4	1	110	79.5
197	45-54	Male	1	Agriculture	<20000	1	0	1	19.2308	low	8000	High physical activity	5.9	2	195.5	119
198	45-54	Female	1	Housemake	>=20000	1	1	2	28.4763	high	8640	High physical activity	4.7	2	133	83.5
199	55-64	Female	1	Agriculture	<20000	1	0	1	17.1729	low	11760	High physical activity	5.3	2	139.5	89
200	45-54	Female	1	Agriculture	<20000	1	0	2	32.2567	low	13440	High physical activity	5.3	2	103	66
201	55-64	Female	1	Agriculture	>=20000	1	1	2	25.4687	high	8820	High physical activity	4.8	1	138.5	91.5
202	35-44	Female	1	Housemake	<20000	1	0	2	24.1965	high	20160	High physical activity	5.5	2	146.5	96.5
203	55-64	Male	1	Agriculture	<20000	1	0	1	18.6645	high	22560	High physical activity	5.4	2	101	67.5
204	55-64	Male	1	Agriculture	<20000	1	0	1	16.9707	high	7380	High physical activity	7.3	2	155	91.5
205	55-64	Female	1	Agriculture	>=20000	1	1	2	27.2119	high	6480	High physical activity	7.3	2	136	98
206	55-64	Female	1	Agriculture	>=20000	1	1	2	29.4478	high	22560	High physical activity	5.6	1	101	63.5
207	55-64	Female	1	Housemake	>=20000	1	0	2	21.9138	low	10640	High physical activity	5.7	2	113.5	79
208	45-54	Female	1	Agriculture	<20000	1	0	2	22.7058	high	10560	High physical activity	5.6	2	111.5	85
209	35-44	Female	1	Housemake	>=20000	1	0	2	22.435	high	16800	High physical activity	5.7	1	108	66.5
210	45-54	Female	0	Agriculture	>=20000	1	0	1	30.5724	high	6720	High physical activity	12.6	2	159.5	86
211	55-64	Female	0	Housemake	<20000	1	1	2	21.6444	high	7560	High physical activity	5.2	2	112	79
212	35-44	Male	1	Housemake	>=20000	1	0	1	17.6654	high	11760	High physical activity	6.3	1	119	76.5
213	55-64	Female	1	Agriculture	>=20000	0	0	2	27.69	high	23520	High physical activity	5.4	2	102	71.5
214	45-54	Female	1	Housemake	>=20000	0	0	2	31.0157	high	3360	High physical activity	6.2	2	108.5	80.5
215	55-64	Male	1	Agriculture	<20000	0	1	2	22.5545	high	31920	High physical activity	7	2	136.5	76
216	55-64	Female	1	Agriculture	>=20000	1	1	2	26.5061	high	15960	High physical activity	4.9	1	117	84.5
217	55-64	Female	1	Agriculture	>=20000	1	0	1	26.784	high	16800	High physical activity	12.5	1	125.5	78
218	35-44	Female	1	Agriculture	>=20000	1	0	2	21.9552	high	12000	High physical activity	5.3	2	126	86.5
219	35-44	Female	1	Housemake	>=20000	1	0	2	33.3272	high	5280	High physical activity	5.5	2	119.5	84
220	45-54	Male	1	Agriculture	>=20000	1	0	2	24.7199	high	16800	High physical activity	7.3	2	153.5	96.5
221	55-64	Female	0	Housemake	<20000	0	0	2	19.2975	low	6720	High physical activity	5.3	2	112.5	71
222	55-64	Female	0	Agriculture	<20000	1	0	1	22.8269	low	4200	High physical activity	5.5	2	109.5	80
223	25-34	Female	1	Housemake	>=20000	1	0	2	27.3233	low	6720	High physical activity	4.4	1	114	79.5
224	45-54	Male	1	Agriculture	<20000	1	0	2	18.321	low	6240	High physical activity	5.2	2	114.5	79
225	25-34	Male	0	Others(retired, student, others, unemployed)	>=20000	1	1	2	24.8161	high	3960	High physical activity	5.5	2	120.5	79
226	55-64	Female	1	Housemake	<20000	1	0	2	33.0881	high	21840	High physical activity	11	1	204	110
227	45-54	Male	1	Labour	<20000	1	1	2	20.6428	low	30240	High physical activity	6.9	2	121	85
228	35-44	Female	1	Employe(gov, ngo, self, non-paid)	<20000	1	0	2	26.3297	high	11760	High physical activity	5.2	2	116	78
229	25-34	Male	0	Labour	>=20000	0	0	1	21.7307	low	35280	High physical activity	5.6	2	122	83.5
230	25-34	Female	1	Agriculture	>=20000	1	0	2	24.0172	high	9240	High physical activity	5.3	2	107	73
231	35-44	Female	1	Housemake	>=20000	1	0	2	30.2222	high	18240	High physical activity	5.9	2	110.5	69
232	55-64	Male	1	Employe(gov, ngo, self, non-paid)	<20000	0	1	2	27.3862	high	960	medium physical activity	5.7	2	128.5	70.5
233	25-34	Female	1	Housemake	<20000	0	1	2	34.2538	high	5040	High physical activity	6.4	2	122	86
234	45-54	Female	1	Housemake	<20000	1	0	2	30.0801	high	10800	High physical activity	6.6	1	126.5	84.5
235	45-54	Male	1	Employe(gov, ngo, self, non-paid)	<20000	1	0	2	20.5191	high	18480	High physical activity	5.7	2	120	76
236	55-64	Female	1	Housemake	>=20000	1	0	2	24.9989	high	10080	High physical activity	5.8	2	115.5	75
237	35-44	Female	1	Housemake	>=20000	1	0	2	28.1625	high	10080	High physical activity	5.2	2	126	88
238	55-64	Female	1	Housemake	<20000	1	0	2	20.5612	low	5520	High physical activity	5.8	2	127.5	84
239	25-34	Female	1	Housemake	>=20000	1	1	2	23.1972	low	11760	High physical activity	6.2	2	104.5	78.5
240	45-54	Female	1	Housemake	>=20000	1	0	2	25.9483	low	16800	High physical activity	5.3	2	116.5	72.5
241	45-54	Male	1	Agriculture	<20000	1	0	1	22.1676	high	25200	High physical activity	6.3	1	130	88.5
242	45-54	Female	0	Housemake	<20000	1	1	2	18.9243	low	13440	High physical activity	7	2	106.5	66
243	35-44	Male	1	Agriculture	>=20000	1	0	2	23.5795	high	19320	High physical activity	5.6	2	112.5	78
244	35-44	Female	1	Agriculture	>=20000	1	0	2	19.9032	low	16800	High physical activity	5.6	1	95	67
245	55-64	Male	1	Agriculture	>=20000	1	0	2	23.4952	high	10920	High physical activity	5.7	2	127	81
246	55-64	Male	1	Agriculture	<20000	1	1	1	20.3594	low	50456	High physical activity	5.7	2	115	70
247	55-64	Female	1	Housemake	>=20000	1	0	2	32.9111	high	5040	High physical activity	5.6	2	114	73.5
248	25-34	Female	1	Employe(gov, ngo, self, non-paid)	>=20000	1	0	2	27.3594	high	10800	High physical activity	5.6	1	101	68
249	45-54	Female	1	Employe(gov, ngo, self, non-paid)	>=20000	1	0	2	29.7103	high	840	medium physical activity	5.5	2	109	74
250	55-64	Male	1	Employe(gov, ngo, self, non-paid)	>=20000	1	0	2	19.2277	low	1800	medium physical activity	5	2	104	79
251	55-64	Female	1	Housemake	>=20000	1	0	2	26.4941	high	5040	High physical activity	5.6	2	147.5	84
252	55-64	Female	1	Housemake	>=20000	1	0	2	27.1814	high	18536	High physical activity	6.6	1	128	81
253	45-54	Female	1	Housemake	>=20000	1	0	2	29.565	high	5040	High physical activity	6.6	2	163.5	111
254	35-44	Female	1	Employe(gov, ngo, self, non-paid)	>=20000	1	0	2	20.9755	low	8400	High physical activity	5.1	2	107	71
255	25-34	Female	1	Housemake	>=20000	1	0	2	27.2392	high	10080	High physical activity	10.2	1	105.5	74.5
256	35-44	Female	1	Employe(gov, ngo, self, non-paid)	>=20000	1	0	2	32.4723	high	20160	High physical activity	6.5	2	124	80
257	35-44	Female	1	Employe(gov, ngo, self, non-paid)	<20000	1	0	2	26.7341	low	3360	High physical activity	5.6	2	108.5	65.5
258	35-44	Male	1	Agriculture	>=20000	1	0	2	22.9629	high	10920	High physical activity	4.6	2	119	74.5
259	55-64	Male	1	Agriculture	<20000	1	0	1	18.6226	high	19080	High physical activity	5.4	2	124.5	81.5
260	45-54	Female	1	Housemake	>=20000	1	0	2	28.4711	high	2880	medium physical activity	5.3	1	111.5	83
261	55-64	Female	1	Housemake	>=20000	1	0	2	24.4329	high	8400	High physical activity	7.4	1	125.5	80.5
262	25-34	Female	1	Housemake	>=20000	1	0	2	25.4894	high	6720	High physical activity	5.5	1	111.5	69.5
263	45-54	Female	1	Employe(gov, ngo, self, non-paid)	>=20000	1	0	2	24.8356	high	7560	High physical activity	6	2	155.5	98.5
264	45-54	Female	1	Housemake	>=20000	1	0	2	23.589	high	10080	High physical activity	5.8	1	132.5	85.5
265	45-54	Female	1	Housemake	<20000	1	0	2	30.533	high	5040	High physical activity	5.2	2	114	74.5
266	35-44	Male	1	Employe(gov, ngo, self, non-paid)	>=20000	1	0	2	27.5215	high	2520	medium physical activity	5.8	2	115	82.5
267	35-44	Female	1	Employe(gov, ngo, self, non-paid)	>=20000	1	0	2	28.8206	high	12720	High physical activity	5.3	1	107.5	76.5
268	25-34	Female	1	Employe(gov, ngo, self, non-paid)	>=20000	1	0	2	24.7515	low	4060	High physical activity	5.5	1	99	69.5
269	55-64	Female	1	Agriculture	<20000	1	0	1	27.3009	high	46256	High physical activity	5.5	2	136.5	87
270	45-54	Male	1	Labour	>=20000	1	1	1	18.1406	low	26880	High physical activity	5.8	2	109	72
271	25-34	Male	1	Employe(gov, ngo, self, non-paid)	<20000	1	0	2	26.465	high	5040	High physical activity	5.1	2	117.5	80.5
272	45-54	Female	1	Housemake	<20000	1	0	2	25.1284	low	15960	High physical activity	5.1	2	124	78
273	45-54	Male	1	Employe(gov, ngo, self, non-paid)	>=20000	1	0	2	33.1833	high	11760	High physical activity	7.4	1	128	84.5
274	45-54	Male	1	Employe(gov, ngo, self, non-paid)	>=20000	1	0	2	21.7274	high	6720	High physical activity	6.1	2	126	83.5
275	35-44	Male	1	Agriculture	<20000	1	0	2	23.8097	high	5880	High physical activity	5.4	2	123	81
276	55-64	Male	1	Employe(gov, ngo, self, non-paid)	>=20000	1	0	2	22.7204	high	5880	High physical activity	5.4	2	125.5	87.5
277	35-44	Female	1	Housemake	>=20000	1	0	2	28.9632	high	12720	High physical activity	5.5	1	127	84
278	25-34	Female	1	Others(retired, student, others, unemployed)	>=20000	1	0	2	20.2486	low	13440	High physical activity	6	1	109.5	82.5
279	55-64	Female	1	Agriculture	<20000	1	0	2	29.9111	high	8400	High physical activity	10.3	2	153.5	88.5
280	35-44	Male	1	Employe(gov, ngo, self, non-paid)	<20000	1	0	2	19.4789	high	7200	High physical activity	5.2	2	107.5	76.5
281	35-44	Male	1	Employe(gov, ngo, self, non-paid)	>=20000	1	0	2	25.2939	high	5040	High physical activity	5.9	2	120	82.5
282	45-54	Female	1	Agriculture	<20000	1	0	2	25.3154	high	6240	High physical activity	6.7	2	106.5	77
283	45-54	Male	1	Agriculture	<20000	1	0	2	19.7975	low	24960	High physical activity	5.4	1	114.5	84
284	55-64	Female	1	Housemake	<20000	1	0	2	22.9071	high	18200	High physical activity	5.5	2	169.5	113.5
285	35-44	Female	1	Agriculture	>=20000	1	0	2	22.0964	high	15600	High physical activity	5.7	1	117.5	83.5
286	25-34	Male	1	Agriculture	>=20000	1	0	2	19.8828	high	23520	High physical activity	5.7	2	110	65
287	45-54	Male	0	Agriculture	<20000	1	0	2	21.3107	high	5280	High physical activity	6.5	2	130	76.5
288	45-54	Male	1	Employe(gov, ngo, self, non-paid)	>=20000	1	0	2	24.841	high	10320	High physical activity	5.2	2	130.5	72
289	45-54	Female	1	Housemake	>=20000	1	0	2	22.6667	high	20160	High physical activity	5.3	2	119	75.5
290	45-54	Female	1	Housemake	>=20000	1	0	2	25.6739	high	26880	High physical activity	5.2	2	113	76.5
291	35-44	Male	1	Employe(gov, ngo, self, non-paid)	<20000	1	0	2	27.3943	high	33600	High physical activity	4.5	2	136	88
292	55-64	Male	1	Others(retired, student, others, unemployed)	>=20000	1	0	2	21.6609	high	5880	High physical activity	5.9	2	127.5	91.5
293	45-54	Female	1	Employe(gov, ngo, self, non-paid)	>=20000	1	0	2	33.7658	high	5040	High physical activity	5.9	2	133.5	88.5
294	35-44	Female	1	Agriculture	>=20000	1	1	2	33.5315	high	19560	High physical activity	5.1	2	135	90.5
295	45-54	Female	1	Agriculture	<20000	1	0	2	25.0361	low	11520	High physical activity	5.3	2	103	72.5
296	55-64	Female	0	Agriculture	>=20000	1	0	2	29.7414	high	13440	High physical activity	5.3	2	144.5	87.5
297	45-54	Male	1	Agriculture	>=20000	1	0	2	25.3276	low	26880	High physical activity	4.8	2	123.5	79.5
298	55-64	Male	1	Agriculture	>=20000	1	0	2	21.184	high	10080	High physical activity	5.5	2	143.5	81.5
299	25-34	Male	0	Others(retired, student, others, unemployed)	>=20000	1	0	2	31.9973	high	15960	High physical activity	6.1	1	119.5	77.5
300	35-44	Male	1	Others(retired, student, others, unemployed)	<20000	1	0	1	20.5877	high	8400	High physical activity	8.7	1	127	86
301	35-44	Female	1	Employe(gov, ngo, self, non-paid)	>=20000	1	0	2	27.5689	high	8400	High physical activity	5.5	1	115.5	82
302	45-54	Female	1	Employe(gov, ngo, self, non-paid)	>=20000	1	0	2	26.524	high	10320	High physical activity	6.6	2	106.5	70.5
303	55-64	Female	1	Housemake	>=20000	1	0	2	20.9841	high	20160	High physical activity	5.1	1	130.5	87.5
304	55-64	Female	1	Agriculture	>=20000	0	1	2	29.1488	high	23520	High physical activity	6.6	2	154.5	91.5
305	45-54	Female	1	Agriculture	>=20000	1	0	2	26.6023	high	18480	High physical activity	4.9	2	110	75.5
306	45-54	Female	1	Housemake	>=20000	1	0	2	28.6957	high	6960	High physical activity	5.2	2	126	86
307	35-44	Female	1	Agriculture	>=20000	1	0	2	28.0089	high	8400	High physical activity	5	2	163.5	109
308	55-64	Male	1	Others(retired, student, others, unemployed)	>=20000	1	0	2	28.5508	high	6720	High physical activity	8.3	1	130	96.5
309	45-54	Male	1	Employe(gov, ngo, self, non-paid)	<20000	1	0	2	23.3933	high	29400	High physical activity	5.3	1	128	87.5
310	55-64	Male	0	Others(retired, student, others, unemployed)	>=20000	1	1	2	32.4678	high	3360	High physical activity	6.1	2	123.5	86
311	35-44	Female	1	Agriculture	>=20000	1	0	2	27.0083	high	15120	High physical activity	4.6	2	122.5	82
312	35-44	Male	1	Agriculture	<20000	1	0	1	20.0665	low	19440	High physical activity	5.4	2	117.5	73
313	55-64	Male	1	Agriculture	>=20000	1	1	2	26.7893	high	21840	High physical activity	6.5	2	149	82
314	55-64	Female	1	Housemake	>=20000	1	0	2	34.2958	high	2400	medium physical activity	6.2	2	119	79
315	55-64	Male	1	Others(retired, student, others, unemployed)	<20000	1	0	2	25.8106	high	5040	High physical activity	7.7	2	160	89.5
316	45-54	Female	1	Housemake	>=20000	0	0	2	18.5478	low	11040	High physical activity	4.8	2	116.5	84
317	25-34	Female	1	Employe(gov, ngo, self, non-paid)	<20000	1	0	2	34.2222	low	1200	medium physical activity	6.5	1	160	78.5
318	45-54	Female	1	Housemake	<20000	1	0	2	22.039	low	21840	High physical activity	5.3	2	147	85.5
319	35-44	Male	1	Labour	<20000	1	0	2	26.5095	low	1280	medium physical activity	6.5	2	172	117
320	45-54	Female	1	Housemake	>=20000	1	0	2	22.5663	high	12600	High physical activity	3.7	2	106	69.5
321	35-44	Male	1	Agriculture	>=20000	1	0	2	23.1244	high	5040	High physical activity	6.2	2	107	67.5
322	45-54	Male	1	Employe(gov, ngo, self, non-paid)	<20000	1	0	1	17.329	low	10560	High physical activity	4.9	2	108.5	75.5
323	45-54	Female	1	Agriculture	>=20000	1	0	2	30.8329	high	10080	High physical activity	5.5	2	137	89
324	35-44	Female	1	Agriculture	>=20000	1	0	2	24.6548	low	15120	High physical activity	7.9	2	107.5	75
325	25-34	Male	1	Others(retired, student, others, unemployed)	>=20000	1	0	1	28.6325	high	8400	High physical activity	5.9	2	85.5	97.5
326	35-44	Female	1	Employe(gov, ngo, self, non-paid)	>=20000	1	0	2	28.841	high	11760	High physical activity	6.2	1	106	72
327	45-54	Female	1	Housemake	<20000	1	0	2	25.6397	high	20160	High physical activity	5.9	2	119	70.5
328	25-34	Female	0	Housemake	>=20000	1	0	2	24.6046	low	6360	High physical activity	4.9	1	101.5	72.5
329	35-44	Female	1	Housemake	>=20000	1	0	2	25.0174	high	15120	High physical activity	5.6	2	97	64.5
330	55-64	Male	1	Labour	<20000	1	0	1	14.8564	high	0	low physical activity	5.9	2	111	67
331	35-44	Female	1	Housemake	>=20000	1	0	2	16.4756	high	20216	High physical activity	8.2	2	124.5	77.5
332	45-54	Female	1	Housemake	<20000	1	0	2	26.6991	high	16856	High physical activity	7	2	118.5	83.5
333	55-64	Male	1	Agriculture	>=20000	1	0	2	25.1109	high	21000	High physical activity	6.2	2	152.5	94.5
334	55-64	Female	1	Housemake	>=20000	1	0	2	28.2114	high	3360	High physical activity	9.1	2	145	79
335	35-44	Female	1	Housemake	>=20000	1	0	2	32.04	high	2520	medium physical activity	5.7	2	108.5	74.5
336	35-44	Female	1	Housemake	>=20000	1	0	1	26.0031	high	3360	High physical activity	5.9	2	109.5	78
337	35-44	Female	1	Housemake	>=20000	1	0	2	28.4139	high	2520	medium physical activity	4.9	2	134.5	92.5
338	55-64	Female	1	Housemake	>=20000	1	0	2	26.9403	high	2520	medium physical activity	6	1	146	89.5
339	55-64	Female	0	Housemake	>=20000	1	0	2	28.3654	high	8040	High physical activity	5.3	2	127	83.5
340	55-64	Male	1	Employe(gov, ngo, self, non-paid)	>=20000	1	0	2	21.2132	high	3360	High physical activity	5.6	2	126.5	87
341	55-64	Female	1	Housemake	<20000	1	0	2	32.8937	high	4200	High physical activity	5.5	1	160.5	106
342	55-64	Female	1	Housemake	>=20000	1	0	2	24.1525	high	4200	High physical activity	6.4	1	142	80
343	45-54	Female	1	Agriculture	>=20000	1	0	2	27.3034	high	14280	High physical activity	5	1	120.5	74
344	25-34	Female	1	Housemake	>=20000	1	0	2	17.8062	low	8400	High physical activity	5.4	2	101	70
345	45-54	Female	1	Housemake	<20000	1	0	1	20.2246	high	28560	High physical activity	5.5	2	120.5	74.5
346	35-44	Female	1	Housemake	<20000	1	0	2	23.0742	high	4200	High physical activity	5.9	1	124.5	83
347	45-54	Female	0	Agriculture	>=20000	1	0	2	25.3511	low	23520	High physical activity	5.5	1	104	76
348	35-44	Female	1	Housemake	>=20000	1	0	2	29.3904	high	3360	High physical activity	6	1	124	85
349	55-64	Female	1	Agriculture	>=20000	1	0	2	19.2444	low	8400	High physical activity	5.4	2	99	65
350	25-34	Female	1	Housemake	<20000	1	1	2	26.9333	high	4320	High physical activity	6	2	111.5	79
351	35-44	Female	1	Agriculture	>=20000	1	0	2	23.6323	high	11200	High physical activity	5.5	2	130	81
352	55-64	Female	1	Agriculture	>=20000	1	0	2	25.8023	high	11760	High physical activity	5.4	2	131	86.5
353	25-34	Male	1	Employe(gov, ngo, self, non-paid)	>=20000	1	0	1	16.8697	low	2640	medium physical activity	5.5	2	106	71.5
354	45-54	Female	1	Employe(gov, ngo, self, non-paid)	<20000	1	0	2	27.2306	high	9240	High physical activity	5.6	2	129	79.5
355	35-44	Female	1	Housemake	<20000	1	0	2	37.4269	high	8400	High physical activity	5.6	1	108.5	73.5
356	35-44	Male	1	Employe(gov, ngo, self, non-paid)	>=20000	1	0	2	23.4056	high	3360	High physical activity	5.2	2	118	80.5
357	45-54	Female	1	Housemake	>=20000	1	0	2	22.6757	low	9240	High physical activity	5.6	2	118	77.5
358	55-64	Female	1	Agriculture	<20000	1	0	2	24.7737	low	4224	High physical activity	5.5	1	136.5	85.5
359	55-64	Male	1	Labour	<20000	1	1	1	17.6418	high	26880	High physical activity	6.1	2	191	119
360	25-34	Male	1	Agriculture	<20000	1	0	2	17.5771	high	8640	High physical activity	5.5	2	128.5	77
361	45-54	Female	1	Agriculture	>=20000	1	0	2	30.309	high	9660	High physical activity	5.3	2	123	83.5
362	45-54	Female	1	Housemake	<20000	1	0	2	32.9072	high	9520	High physical activity	6	2	115.5	80
363	35-44	Female	1	Agriculture	<20000	1	0	2	20.0713	high	25200	High physical activity	4.5	1	147.5	107.5
364	45-54	Female	1	Housemake	<20000	1	0	2	24.1001	high	3360	High physical activity	5.1	2	120.5	82.5
365	25-34	Male	1	Others(retired, student, others, unemployed)	<20000	1	0	2	25.0135	low	10500	High physical activity	6	1	121.5	71.5
366	25-34	Female	1	Employe(gov, ngo, self, non-paid)	>=20000	1	0	2	26.7377	high	8400	High physical activity	5.3	2	108	71.5
367	55-64	Male	1	Others(retired, student, others, unemployed)	>=20000	1	1	2	25.5501	high	1680	medium physical activity	5.5	1	120	80.5
368	45-54	Female	1	Agriculture	>=20000	1	0	2	25.8667	high	12720	High physical activity	5	1	112.5	72.5
369	45-54	Male	1	Employe(gov, ngo, self, non-paid)	>=20000	1	0	2	22.6757	low	26456	High physical activity	5.9	2	101	71.5
370	35-44	Female	1	Employe(gov, ngo, self, non-paid)	>=20000	1	0	2	34.2737	high	13440	High physical activity	5.7	2	138	95.5
371	25-34	Female	1	Housemake	>=20000	1	0	2	27.2181	high	10080	High physical activity	5	2	107.5	76
372	35-44	Female	1	Labour	<20000	1	0	2	28.7496	high	27720	High physical activity	5.3	2	153	93.5
373	35-44	Female	1	Employe(gov, ngo, self, non-paid)	>=20000	1	0	2	22.6843	high	5320	High physical activity	5.5	2	100.5	74
374	25-34	Female	0	Housemake	>=20000	1	0	2	29.0914	high	5040	High physical activity	5.4	2	127	93
375	35-44	Female	1	Agriculture	>=20000	1	0	2	24.5326	high	14160	High physical activity	6.3	2	113	76.5
376	35-44	Female	1	Agriculture	<20000	1	0	2	23.8395	high	17640	High physical activity	6.6	2	101.5	73.5
377	25-34	Female	1	Housemake	>=20000	1	0	1	28.5952	high	29400	High physical activity	5.9	2	165.5	108
378	55-64	Female	1	Agriculture	<20000	1	0	2	21.1039	low	20220	High physical activity	6	2	117	80
379	55-64	Female	0	Agriculture	<20000	1	0	2	20.0311	low	9660	High physical activity	6	2	170	94.5
380	35-44	Male	1	Others(retired, student, others, unemployed)	>=20000	1	0	1	23.8087	high	10500	High physical activity	5.6	2	99.5	66
381	35-44	Female	1	Housemake	>=20000	1	0	2	29.4022	high	11340	High physical activity	5.2	2	120	86
382	45-54	Female	1	Housemake	>=20000	1	1	1	17.5924	low	20400	High physical activity	5.6	2	121	88
383	35-44	Female	1	Housemake	<20000	1	0	2	23.4222	high	15120	High physical activity	6.9	2	132.5	84
384	55-64	Male	1	Labour	>=20000	1	1	1	17.888	high	17400	High physical activity	5.4	2	164	99.5
385	35-44	Female	1	Housemake	>=20000	1	0	2	29.3554	high	7560	High physical activity	5.8	2	102	70.5
386	55-64	Female	1	Housemake	>=20000	1	0	2	31.2755	high	7560	High physical activity	6.1	2	149	83.5
387	35-44	Female	1	Housemake	>=20000	1	0	2	24.0796	high	9240	High physical activity	5.9	2	111.5	75
388	55-64	Female	0	Agriculture	>=20000	1	0	1	19.5037	high	10080	High physical activity	5.7	1	156.5	93
389	25-34	Female	1	Others(retired, student, others, unemployed)	>=20000	0	0	2	29.2259	high	9660	High physical activity	5.5	2	124.5	78
390	45-54	Female	1	Agriculture	>=20000	1	0	2	20.9706	high	10080	High physical activity	7.9	2	117.5	73
391	55-64	Female	0	Agriculture	>=20000	1	1	2	22.5292	low	5640	High physical activity	5.7	1	164.5	119.5
392	45-54	Male	1	Agriculture	>=20000	1	0	2	14.3552	low	13020	High physical activity	4.9	2	117	76
393	55-64	Male	1	Agriculture	>=20000	1	0	2	23.56	high	5040	High physical activity	5.9	2	129.5	81
394	55-64	Female	1	Housemake	>=20000	1	0	2	37.6861	high	5460	High physical activity	5.8	2	139	89
395	35-44	Female	1	Housemake	>=20000	1	0	2	20.0777	low	8400	High physical activity	5.8	2	107	74.5
396	45-54	Female	1	Agriculture	>=20000	1	1	2	22.317	low	8340	High physical activity	6	2	117.5	82.5
397	55-64	Female	1	Agriculture	>=20000	1	0	1	17.7055	high	7560	High physical activity	6.2	2	122	93
398	55-64	Female	1	Housemake	>=20000	1	0	2	23.0518	high	4200	High physical activity	5.9	2	132	92.5
399	55-64	Male	1	Others(retired, student, others, unemployed)	>=20000	1	0	2	26.1098	low	9660	High physical activity	7	1	139.5	88
400	25-34	Female	1	Housemake	<20000	1	0	2	26.7094	high	7560	High physical activity	5.5	2	113.5	64.5
401	25-34	Male	0	Employe(gov, ngo, self, non-paid)	>=20000	1	0	2	18.6197	low	4200	High physical activity	4.6	2	121.5	78.5
402	45-54	Female	1	Agriculture	>=20000	1	0	1	24	low	13440	High physical activity	5.3	2	121	75
403	25-34	Male	1	Employe(gov, ngo, self, non-paid)	<20000	1	1	1	16.2016	low	11280	High physical activity	5.7	2	117.5	78
404	55-64	Male	1	Agriculture	>=20000	1	0	2	21.2585	high	4680	High physical activity	5.7	2	126.5	79.5
405	55-64	Male	1	Agriculture	<20000	0	0	2	18.7107	high	28560	High physical activity	5.6	2	113.5	75.5
406	45-54	Male	1	Agriculture	>=20000	1	0	2	20.6418	low	3360	High physical activity	5.7	2	131	89
407	35-44	Male	1	Others(retired, student, others, unemployed)	>=20000	1	0	2	23.9502	high	5180	High physical activity	8.5	1	126.5	70.5
408	25-34	Female	1	Housemake	>=20000	1	0	2	27.3438	high	4320	High physical activity	5.9	2	111.5	77.5
409	45-54	Female	1	Agriculture	<20000	1	0	2	21.8772	low	16800	High physical activity	5.2	2	106.5	72
410	35-44	Female	1	Agriculture	<20000	1	0	2	19.7975	high	5040	High physical activity	5.7	2	116	72
411	55-64	Female	1	Agriculture	>=20000	1	0	2	21.7844	high	6720	High physical activity	5.7	2	143	84.5
412	35-44	Female	1	Housemake	>=20000	1	0	2	22.8624	high	6720	High physical activity	5.7	2	115	78
413	55-64	Male	0	Agriculture	<20000	0	0	2	21.1123	high	22560	High physical activity	6	2	137.5	91
414	45-54	Female	1	Housemake	>=20000	1	0	2	33.7778	high	1820	medium physical activity	5.3	2	137.5	82
415	55-64	Female	1	Housemake	>=20000	1	0	2	22.0444	high	8400	High physical activity	5.5	2	132.5	84.5
416	45-54	Male	1	Employe(gov, ngo, self, non-paid)	<20000	1	0	1	26.5203	high	10240	High physical activity	4.8	2	148.5	100
417	55-64	Female	1	Housemake	>=20000	1	0	2	27.1429	high	29400	High physical activity	7	1	164.5	104
418	55-64	Male	1	Agriculture	<20000	1	0	1	17.5727	low	20160	High physical activity	5.3	2	108.5	74.5
419	35-44	Male	1	Employe(gov, ngo, self, non-paid)	>=20000	1	0	2	22.0386	low	21000	High physical activity	5.9	2	151.5	107.5
420	55-64	Female	1	Housemake	>=20000	1	0	2	23.4566	high	5040	High physical activity	5.9	2	174.5	103
421	55-64	Female	1	Agriculture	>=20000	1	0	1	20.157	high	5700	High physical activity	5.9	2	156.5	103.5
422	45-54	Female	0	Employe(gov, ngo, self, non-paid)	<20000	0	0	1	25.0945	high	15840	High physical activity	6	2	115.5	74.5
423	55-64	Female	1	Housemake	>=20000	0	0	2	27.6304	low	5040	High physical activity	5.9	1	148.5	83.5
424	45-54	Female	1	Housemake	>=20000	1	0	2	26.4855	high	3840	High physical activity	6.1	1	153.5	96.5
425	25-34	Female	1	Housemake	>=20000	1	0	2	35.1574	high	7140	High physical activity	5.5	2	113	74
426	55-64	Female	1	Housemake	>=20000	1	0	1	23.6	high	2640	medium physical activity	5.5	2	115.5	82.5
427	55-64	Female	1	Housemake	>=20000	1	0	2	22.7188	high	14160	High physical activity	5.6	2	137.5	89.5
428	35-44	Female	1	Housemake	>=20000	0	0	1	21.3802	high	3360	High physical activity	5.7	2	119	88
429	35-44	Female	1	Employe(gov, ngo, self, non-paid)	>=20000	1	0	2	21.3264	high	6720	High physical activity	5.4	2	100	64.5
430	45-54	Female	1	Agriculture	<20000	1	1	2	22.2137	high	1680	medium physical activity	5.5	2	118	80.5
431	55-64	Female	1	Housemake	>=20000	1	0	2	22.83	low	3920	High physical activity	5.5	2	146	100.5
432	45-54	Male	1	Agriculture	<20000	1	0	2	22.7615	low	5880	High physical activity	5.7	2	115.5	78
433	55-64	Male	1	Agriculture	>=20000	1	0	1	19.487	high	18480	High physical activity	5.7	2	111.5	82
434	55-64	Male	1	Others(retired, student, others, unemployed)	>=20000	1	0	2	22.8512	high	480	low physical activity	6.2	2	150.5	89
435	45-54	Female	1	Agriculture	>=20000	1	0	2	24.0346	high	8400	High physical activity	6.7	2	106	78.5
436	45-54	Female	1	Housemake	>=20000	1	1	2	27.1918	low	6720	High physical activity	6.4	2	105.5	72.5
437	35-44	Female	1	Agriculture	>=20000	1	1	2	23.9334	high	4800	High physical activity	6	2	126.5	94.5
438	45-54	Female	1	Employe(gov, ngo, self, non-paid)	>=20000	1	0	2	24.7676	low	5040	High physical activity	5.5	2	137.5	89.5
439	45-54	Female	1	Agriculture	>=20000	1	1	2	25.6574	high	1920	medium physical activity	5.8	2	131.5	91.5
440	45-54	Female	1	Agriculture	>=20000	1	0	2	23.6128	low	10680	High physical activity	5.7	2	113.5	76.5
441	55-64	Male	1	Agriculture	<20000	0	0	2	25.2826	high	9240	High physical activity	6.9	2	147.5	92
442	55-64	Male	1	Others(retired, student, others, unemployed)	>=20000	0	0	2	31.3366	high	17640	High physical activity	6.3	2	149	82
443	35-44	Female	1	Agriculture	<20000	1	0	2	30.1651	high	7440	High physical activity	6.3	2	131	81
444	55-64	Female	1	Agriculture	>=20000	1	1	2	22.0625	high	3960	High physical activity	5.6	2	123	81.5
445	45-54	Female	0	Housemake	>=20000	1	0	2	30.0188	high	5040	High physical activity	6	2	118	72
446	35-44	Female	1	Housemake	>=20000	0	0	2	24.4726	high	2640	medium physical activity	6.4	2	132	96
447	35-44	Female	1	Employe(gov, ngo, self, non-paid)	<20000	1	0	2	21.8248	low	10920	High physical activity	5.8	1	116.5	76
448	35-44	Female	1	Housemake	>=20000	1	0	2	22.1716	low	4200	High physical activity	4.8	1	108	71.5
449	45-54	Female	1	Housemake	>=20000	1	0	2	25.3378	high	3360	High physical activity	5	2	118.5	78.5
450	25-34	Male	1	Others(retired, student, others, unemployed)	>=20000	1	0	2	28.7642	high	8400	High physical activity	4.7	2	130	87.5
451	35-44	Female	1	Employe(gov, ngo, self, non-paid)	<20000	1	0	2	22.6562	high	7920	High physical activity	5.5	2	118	76
452	35-44	Female	1	Agriculture	>=20000	1	0	2	28.1224	high	5280	High physical activity	5.4	2	149	101
453	55-64	Male	1	Others(retired, student, others, unemployed)	>=20000	1	0	2	22.4082	low	10080	High physical activity	5.6	1	118.5	78.5
454	35-44	Male	1	Others(retired, student, others, unemployed)	<20000	1	0	1	17.9989	low	38760	High physical activity	5.8	1	117	86
455	35-44	Female	1	Agriculture	<20000	0	0	2	28.0843	high	15120	High physical activity	6.5	2	111	74.5
456	45-54	Female	1	Agriculture	>=20000	1	0	2	25.5912	high	5160	High physical activity	11.5	2	125	82
457	25-34	Male	1	Employe(gov, ngo, self, non-paid)	>=20000	1	0	2	15.1304	low	3780	High physical activity	5.3	2	110.5	74
458	35-44	Female	1	Agriculture	>=20000	1	0	2	22.2321	high	6720	High physical activity	5.5	2	111.5	84
459	25-34	Female	1	Employe(gov, ngo, self, non-paid)	>=20000	1	0	1	32.4766	high	4200	High physical activity	4.8	2	98.5	67.5
460	55-64	Female	1	Housemake	>=20000	1	0	2	23.6832	high	840	medium physical activity	5.2	2	102	68
461	35-44	Female	1	Agriculture	>=20000	1	0	2	32.0512	high	6720	High physical activity	5.8	2	123	87.5
462	25-34	Female	1	Employe(gov, ngo, self, non-paid)	>=20000	1	0	1	29.854	high	7560	High physical activity	5	2	106	69
463	35-44	Female	1	Employe(gov, ngo, self, non-paid)	>=20000	1	0	2	21.7908	low	6720	High physical activity	6.2	2	110.5	75.5
464	35-44	Male	1	Others(retired, student, others, unemployed)	<20000	1	0	2	36.8084	high	1680	medium physical activity	6.2	2	121.5	81.5
465	55-64	Male	1	Agriculture	<20000	1	0	2	22.0589	high	18480	High physical activity	5.5	2	115	75
466	55-64	Male	1	Others(retired, student, others, unemployed)	>=20000	1	0	2	20.8339	low	1400	medium physical activity	5.7	2	104	70
467	35-44	Male	1	Others(retired, student, others, unemployed)	>=20000	0	0	1	28.7214	high	4200	High physical activity	5.5	2	133.5	86.5
468	45-54	Female	1	Housemake	>=20000	1	1	2	32.07	high	10920	High physical activity	5.7	2	132.5	92.5
469	45-54	Female	1	Agriculture	<20000	0	0	1	24.301	high	12320	High physical activity	6	1	108.5	72
470	35-44	Female	1	Housemake	>=20000	1	0	2	22.9817	high	8400	High physical activity	5.1	2	120.5	81.5
471	55-64	Female	1	Housemake	>=20000	0	0	2	21.0007	low	13440	High physical activity	5.7	2	124	85
472	55-64	Female	0	Agriculture	>=20000	1	0	2	22.025	high	5040	High physical activity	5.5	2	131	87
473	35-44	Female	1	Housemake	>=20000	1	0	2	22.5215	high	5040	High physical activity	5.6	2	120	81.5
474	25-34	Female	1	Employe(gov, ngo, self, non-paid)	>=20000	1	0	2	25.0036	high	6960	High physical activity	5.1	2	147.5	116.5
475	35-44	Female	1	Agriculture	<20000	1	0	2	34.0649	high	13080	High physical activity	5.9	2	136.5	97
476	25-34	Female	1	Employe(gov, ngo, self, non-paid)	>=20000	1	0	2	30.3125	high	6720	High physical activity	5.8	2	104.5	70.5
477	55-64	Female	0	Agriculture	>=20000	0	0	1	14.1747	low	480	low physical activity	5.9	2	130	61.5
478	25-34	Male	1	Labour	<20000	1	0	2	23.0557	high	3920	High physical activity	5.1	2	132	95.5
479	45-54	Female	1	Agriculture	>=20000	1	0	2	31.2	high	6720	High physical activity	5.6	2	127	81
480	55-64	Female	1	Agriculture	<20000	1	0	1	25.7557	high	17640	High physical activity	6.4	2	144.5	97
481	45-54	Male	1	Employe(gov, ngo, self, non-paid)	>=20000	1	0	2	21.1263	high	1680	medium physical activity	5.3	2	127	82.5
482	25-34	Male	1	Agriculture	<20000	1	0	2	34.9778	high	13440	High physical activity	5.3	2	131	91.5
483	55-64	Male	1	Housemake	>=20000	1	0	2	25.7964	high	3080	High physical activity	7.5	1	148	94
484	45-54	Male	1	Employe(gov, ngo, self, non-paid)	>=20000	1	0	2	24.1406	high	5320	High physical activity	5.9	2	125.5	87
485	25-34	Male	0	Others(retired, student, others, unemployed)	>=20000	0	0	2	25.9516	low	1440	medium physical activity	5.9	2	145	107
486	45-54	Female	1	Agriculture	>=20000	1	0	2	27.56	high	2240	medium physical activity	5.7	2	120.5	85.5
487	55-64	Female	1	Housemake	>=20000	1	0	2	23.8222	high	1260	medium physical activity	8.2	2	141.5	83
488	45-54	Male	1	Employe(gov, ngo, self, non-paid)	>=20000	1	0	2	24.754	high	840	medium physical activity	6.5	2	114.5	80.5
489	45-54	Female	1	Agriculture	>=20000	1	0	2	25.9635	high	19320	High physical activity	5.7	2	94.5	70
490	25-34	Female	1	Agriculture	>=20000	1	0	2	23.5516	low	10500	High physical activity	5.5	2	110	78
491	35-44	Female	1	Housemake	>=20000	1	0	2	32.9156	high	10440	High physical activity	6.2	2	139	98.5
492	35-44	Female	1	Housemake	>=20000	1	0	2	27.946	low	10080	High physical activity	5.5	2	113	82
493	25-34	Female	0	Others(retired, student, others, unemployed)	<20000	1	0	2	24.5412	low	10560	High physical activity	5.7	2	123.5	80.5
494	35-44	Female	1	Agriculture	>=20000	1	1	2	34.1034	high	10080	High physical activity	4.2	1	122	78.5
495	35-44	Female	1	Agriculture	>=20000	1	0	2	28.1822	high	12960	High physical activity	6.3	2	138	92
496	55-64	Female	1	Agriculture	>=20000	1	0	2	24.4352	low	3360	High physical activity	5.7	2	133	92
497	45-54	Male	1	Others(retired, student, others, unemployed)	>=20000	1	0	2	19.7232	low	3360	High physical activity	5.2	2	131	84.5
498	35-44	Female	1	Employe(gov, ngo, self, non-paid)	>=20000	0	0	2	23.4454	high	5040	High physical activity	6.4	2	107	79
499	25-34	Female	1	Agriculture	>=20000	1	0	2	20.4618	high	8400	High physical activity	5.9	2	105.5	76
500	35-44	Male	1	Employe(gov, ngo, self, non-paid)	>=20000	1	0	2	18.1016	high	840	medium physical activity	7.7	2	127.5	94
501	45-54	Female	1	Agriculture	>=20000	0	1	2	27.2	high	19320	High physical activity	5.9	2	126	81.5
502	55-64	Male	1	Employe(gov, ngo, self, non-paid)	<20000	0	0	2	25.6806	high	29120	High physical activity	6.1	2	161.5	102.5
503	35-44	Male	1	Employe(gov, ngo, self, non-paid)	>=20000	1	0	1	26.9999	low	1600	medium physical activity	5.5	2	161.5	108.5
504	25-34	Male	1	Others(retired, student, others, unemployed)	>=20000	1	0	1	24.9925	high	5280	High physical activity	5.3	2	106.5	79
505	25-34	Female	1	Labour	>=20000	1	0	2	20.1759	low	4440	High physical activity	5.5	2	117.5	78
506	25-34	Male	1	Employe(gov, ngo, self, non-paid)	<20000	1	0	2	17.6562	low	3840	High physical activity	5.1	2	108.5	67.5
507	45-54	Female	1	Employe(gov, ngo, self, non-paid)	>=20000	1	0	2	25.0667	high	8400	High physical activity	6	2	125.5	82
508	35-44	Female	1	Employe(gov, ngo, self, non-paid)	<20000	1	0	2	18.2563	low	24720	High physical activity	5.5	2	133.5	96.5
509	25-34	Female	1	Housemake	>=20000	1	0	2	25.0885	high	9600	High physical activity	6.9	2	107	69
510	55-64	Female	1	Housemake	>=20000	1	0	2	26.5021	high	5040	High physical activity	6.2	2	120.5	77
511	55-64	Female	1	Housemake	>=20000	1	0	2	31.0778	high	8400	High physical activity	6.5	1	111.5	79.5
512	35-44	Female	1	Employe(gov, ngo, self, non-paid)	>=20000	1	0	2	28.1887	high	10080	High physical activity	5.5	2	115	83
513	55-64	Male	1	Others(retired, student, others, unemployed)	>=20000	1	0	2	23.744	low	2460	medium physical activity	6.5	2	128	76.5
514	35-44	Female	1	Agriculture	<20000	1	0	2	18.3518	low	10080	High physical activity	6.6	2	85	56.5
515	35-44	Male	1	Employe(gov, ngo, self, non-paid)	<20000	1	0	2	30.5469	high	6720	High physical activity	5.3	2	125.5	84.5
516	45-54	Male	1	Employe(gov, ngo, self, non-paid)	>=20000	1	0	2	23.017	high	1860	medium physical activity	4.9	2	119	85
517	35-44	Female	1	Housemake	>=20000	1	0	2	28.6249	high	9240	High physical activity	5.6	1	109.5	76.5
518	45-54	Female	1	Agriculture	<20000	1	0	2	26.9982	high	5600	High physical activity	6.3	2	117.5	82
519	55-64	Male	1	Agriculture	>=20000	1	0	2	25.989	high	10080	High physical activity	8.2	1	183	127.5
520	45-54	Male	1	Agriculture	>=20000	1	0	2	29.4356	high	7280	High physical activity	7.9	2	159	109
521	25-34	Female	1	Agriculture	>=20000	1	0	2	25.7531	high	14700	High physical activity	5.9	2	116	82
522	55-64	Female	1	Housemake	>=20000	1	0	2	27.3862	high	6720	High physical activity	6.4	2	157	77.5
523	25-34	Female	1	Agriculture	>=20000	1	0	2	30.4373	high	5520	High physical activity	5.5	2	151	111.5
524	45-54	Male	1	Labour	>=20000	1	0	2	30.1769	high	5560	High physical activity	8.8	2	129.5	90
525	55-64	Female	1	Housemake	>=20000	1	0	2	23.4531	high	2000	medium physical activity	6.7	2	127	87.5
526	55-64	Male	1	Employe(gov, ngo, self, non-paid)	<20000	1	0	2	23.2464	high	4200	High physical activity	5.3	2	141	94.5
527	35-44	Male	1	Employe(gov, ngo, self, non-paid)	>=20000	1	0	2	23.8513	high	14000	High physical activity	5.2	2	131	76
528	55-64	Male	1	Agriculture	<20000	1	0	2	18.9377	high	23576	High physical activity	6.6	2	131	85.5
529	45-54	Female	1	Housemake	>=20000	1	0	2	37.3904	high	3960	High physical activity	5.4	2	131	82.5
530	45-54	Male	1	Employe(gov, ngo, self, non-paid)	>=20000	1	0	2	24.3713	high	5640	High physical activity	5.3	2	120	69
531	45-54	Female	1	Agriculture	>=20000	1	0	2	26.4242	high	21000	High physical activity	5.3	2	136	89
532	35-44	Female	1	Agriculture	>=20000	1	0	2	26.4015	high	9360	High physical activity	5.4	1	117	85
533	35-44	Female	0	Housemake	<20000	1	0	2	22.1174	high	28560	High physical activity	5	2	113.5	75.5
534	35-44	Female	1	Housemake	>=20000	1	0	2	25.8475	high	11040	High physical activity	5.9	2	120.5	84
535	55-64	Female	1	Housemake	>=20000	1	0	1	19.6506	high	18480	High physical activity	5.7	2	93.5	65.5
536	35-44	Female	1	Employe(gov, ngo, self, non-paid)	<20000	1	0	2	30.9283	high	16800	High physical activity	5.8	2	126.5	88
537	25-34	Female	0	Agriculture	<20000	1	0	2	21.3166	high	12768	High physical activity	6	2	107	70
538	35-44	Male	1	Agriculture	<20000	1	0	2	24.1885	high	19040	High physical activity	5.9	2	149	89.5
539	45-54	Male	1	Labour	>=20000	1	0	1	23.2988	high	26040	High physical activity	5.1	2	162.5	112
540	45-54	Male	1	Others(retired, student, others, unemployed)	<20000	1	0	1	27.0975	high	3960	High physical activity	7.3	2	113	72.5
541	35-44	Female	1	Labour	>=20000	1	0	2	23.7966	low	24360	High physical activity	6.1	2	125.5	86
542	55-64	Female	0	Agriculture	>=20000	1	0	2	20.2874	high	1960	medium physical activity	5	2	111	81
543	35-44	Female	1	Housemake	>=20000	1	0	2	24.6911	high	7520	High physical activity	5.3	2	118	74
544	35-44	Male	1	Employe(gov, ngo, self, non-paid)	>=20000	1	0	2	24.9202	high	11320	High physical activity	5.7	2	118.5	83
545	35-44	Male	1	Others(retired, student, others, unemployed)	>=20000	0	0	2	25.2932	high	1100	medium physical activity	5.7	2	122	88
546	45-54	Female	1	Employe(gov, ngo, self, non-paid)	>=20000	1	0	2	26.6389	high	14520	High physical activity	7.5	1	116	84.5
547	45-54	Female	0	Agriculture	<20000	1	0	2	25.8897	low	23520	High physical activity	5.6	2	116	88
548	35-44	Female	1	Agriculture	>=20000	1	0	2	25.1162	high	4800	High physical activity	5.9	2	114	77.5
549	25-34	Female	1	Housemake	>=20000	1	0	2	23.7164	low	1080	medium physical activity	5.5	1	99	67
550	25-34	Female	1	Employe(gov, ngo, self, non-paid)	>=20000	1	0	2	24.4561	high	360	low physical activity	7	1	150.5	96.5
551	55-64	Female	0	Agriculture	>=20000	1	0	2	33.5635	low	300	low physical activity	9.4	1	128.5	78.5
552	35-44	Male	1	Agriculture	>=20000	1	0	2	23.988	high	7800	High physical activity	6	1	127.5	90
553	35-44	Female	1	Agriculture	<20000	1	0	2	21.3265	low	3720	High physical activity	5.3	2	110.5	78.5
554	45-54	Female	1	Agriculture	>=20000	1	0	2	17.7945	low	4200	High physical activity	5.4	2	106.5	70
555	25-34	Female	1	Housemake	>=20000	1	0	2	24.5578	low	17880	High physical activity	5.8	2	118	74
556	45-54	Male	1	Employe(gov, ngo, self, non-paid)	>=20000	1	0	1	27.5652	high	720	medium physical activity	12.2	1	137.5	87.5
557	55-64	Male	1	Agriculture	>=20000	1	0	1	25.2248	high	31080	High physical activity	6.2	2	148	101
558	55-64	Male	1	Others(retired, student, others, unemployed)	>=20000	1	0	1	26.6728	high	3360	High physical activity	5.5	2	143	85
559	45-54	Male	1	Employe(gov, ngo, self, non-paid)	>=20000	1	0	2	28.9678	high	1800	medium physical activity	6.1	2	138.5	94
560	35-44	Female	1	Agriculture	>=20000	1	0	2	22.7863	high	7560	High physical activity	5.4	2	105	69
561	55-64	Female	0	Agriculture	<20000	1	0	1	19.025	high	420	low physical activity	9.5	2	156	62
562	35-44	Female	0	Housemake	>=20000	0	0	2	23.2859	low	7560	High physical activity	6.2	2	105	68
563	45-54	Female	1	Agriculture	>=20000	1	0	2	22.0124	high	7560	High physical activity	5.1	2	103	76
564	35-44	Female	1	Agriculture	>=20000	1	0	2	31.3333	high	4560	High physical activity	4.8	2	122.5	85.5
565	35-44	Female	1	Housemake	>=20000	1	0	2	25.6615	high	960	medium physical activity	4.6	2	143.5	107
566	45-54	Male	1	Employe(gov, ngo, self, non-paid)	>=20000	1	0	2	27.45	high	21840	High physical activity	7.3	2	146	96
567	45-54	Male	1	Employe(gov, ngo, self, non-paid)	>=20000	1	0	2	25.0761	high	2520	medium physical activity	6	2	124	85.5
568	55-64	Male	1	Employe(gov, ngo, self, non-paid)	<20000	1	0	2	20.8299	high	2160	medium physical activity	6.3	2	150.5	95.5
569	25-34	Female	1	Housemake	<20000	1	0	2	20.5539	high	5280	High physical activity	5.4	2	94	68
570	55-64	Male	1	Labour	>=20000	1	0	2	26.1392	high	30240	High physical activity	4.9	2	122	74.5
571	35-44	Female	1	Agriculture	<20000	1	0	2	27.7333	high	9320	High physical activity	5.8	2	111.5	76.5
572	45-54	Female	1	Agriculture	>=20000	1	0	2	26.9127	high	15840	High physical activity	5.9	2	112	81.5
573	45-54	Female	0	Agriculture	<20000	1	0	1	21.7333	high	22680	High physical activity	5.6	2	151	101.5
574	45-54	Female	1	Agriculture	>=20000	1	0	2	26.6618	high	24080	High physical activity	6.1	2	112.5	81
575	35-44	Female	1	Agriculture	<20000	1	0	2	21.2153	low	7760	High physical activity	5.1	2	109.5	79.5
576	45-54	Female	1	Agriculture	>=20000	1	0	2	20.7945	high	3640	High physical activity	5.5	2	106	72
577	55-64	Female	1	Housemake	<20000	1	0	1	30.7422	high	8880	High physical activity	5.7	2	117.5	79
578	35-44	Female	1	Agriculture	>=20000	1	0	2	32.4661	high	840	medium physical activity	5.5	2	121.5	93.5
579	35-44	Female	1	Housemake	>=20000	1	1	2	25.9111	high	3360	High physical activity	6.9	1	112	80
580	55-64	Female	0	Agriculture	<20000	1	1	2	27.6262	high	8400	High physical activity	6.6	1	131	66.5
581	55-64	Male	1	Others(retired, student, others, unemployed)	>=20000	1	0	2	28.0082	high	6120	High physical activity	6.1	2	163.5	99.5
582	45-54	Female	1	Housemake	<20000	1	0	1	19.1454	high	840	medium physical activity	7	2	159.5	100
583	45-54	Female	0	Housemake	<20000	1	0	1	23.9025	high	8040	High physical activity	5.6	2	136.5	85
584	45-54	Male	0	Agriculture	<20000	1	1	2	26.3996	high	1080	medium physical activity	13.8	2	134.5	80.5
585	25-34	Female	1	Agriculture	>=20000	1	0	2	23.9922	high	15960	High physical activity	5.4	2	110.5	78.5
586	55-64	Female	1	Agriculture	>=20000	1	0	1	23.1533	high	2240	medium physical activity	5.9	2	159.5	106.5
587	35-44	Female	1	Housemake	<20000	1	0	1	36.3404	high	10080	High physical activity	6.1	2	148.5	102
588	55-64	Male	1	Housemake	<20000	1	0	1	26.5036	high	0	low physical activity	13.8	2	136.5	88.5
589	55-64	Male	1	Employe(gov, ngo, self, non-paid)	>=20000	1	0	2	25.896	high	5040	High physical activity	5.8	2	121	79.5
590	35-44	Female	1	Agriculture	>=20000	1	0	2	28.9667	high	15120	High physical activity	4.4	2	106.5	75
591	25-34	Female	0	Agriculture	<20000	1	0	2	27.0282	high	11760	High physical activity	6.2	2	131.5	88.5
592	35-44	Female	1	Employe(gov, ngo, self, non-paid)	<20000	1	0	2	33.5341	low	13440	High physical activity	5.2	2	129	86.5
593	35-44	Female	1	Agriculture	>=20000	1	1	2	31.4134	high	10560	High physical activity	5.9	2	128.5	85.5
594	45-54	Female	1	Agriculture	>=20000	1	0	2	29.7085	high	6720	High physical activity	5.4	2	113	75.5
595	55-64	Male	1	Others(retired, student, others, unemployed)	>=20000	0	0	2	30.8185	high	25200	High physical activity	5.1	2	131	78
596	55-64	Male	1	Labour	<20000	1	0	1	19.7381	high	13200	High physical activity	6	2	187.5	99.5
597	25-34	Female	1	Employe(gov, ngo, self, non-paid)	>=20000	1	0	2	20.1759	low	12240	High physical activity	5.6	2	107	72
598	45-54	Male	1	Housemake	>=20000	1	0	2	18.3984	low	13440	High physical activity	6	2	123.5	80
599	35-44	Female	1	Agriculture	>=20000	1	1	2	28.6963	high	12720	High physical activity	6	2	161	101.5
600	35-44	Male	1	Employe(gov, ngo, self, non-paid)	>=20000	1	0	1	31.8359	high	9520	High physical activity	5.4	2	140	90
601	35-44	Male	1	Employe(gov, ngo, self, non-paid)	>=20000	1	0	1	26.2696	high	16800	High physical activity	6	2	124	77
602	45-54	Male	1	Employe(gov, ngo, self, non-paid)	>=20000	1	0	1	22.0689	high	12000	High physical activity	4.7	2	110.5	68
603	25-34	Female	1	Employe(gov, ngo, self, non-paid)	<20000	1	0	2	26.267	high	19680	High physical activity	5.9	2	105.5	69
604	35-44	Female	1	Employe(gov, ngo, self, non-paid)	<20000	1	0	2	22.8532	low	10920	High physical activity	4.7	2	103.5	67.5
605	45-54	Female	1	Agriculture	<20000	1	0	2	30.1788	high	17160	High physical activity	5.9	2	110	75
606	45-54	Male	1	Employe(gov, ngo, self, non-paid)	>=20000	1	0	2	25.7643	high	10920	High physical activity	5.6	2	139	86
607	55-64	Male	1	Others(retired, student, others, unemployed)	<20000	1	0	2	28.0711	high	6000	High physical activity	5.7	2	123.5	69.5
608	45-54	Female	1	Employe(gov, ngo, self, non-paid)	>=20000	1	0	2	22.9344	high	15120	High physical activity	5.5	2	128.5	87
609	35-44	Female	1	Labour	>=20000	1	0	2	20.7111	low	27360	High physical activity	6	1	106	77
610	45-54	Female	1	Housemake	<20000	1	0	2	16.403	low	16560	High physical activity	5.5	2	109.5	77.5
611	35-44	Female	1	Agriculture	<20000	1	0	2	19.6078	low	29040	High physical activity	5	2	102.5	74
612	35-44	Female	1	Agriculture	>=20000	1	0	2	19.3951	high	23640	High physical activity	5.3	2	103.5	74
613	45-54	Female	1	Housemake	<20000	1	0	2	38.6332	high	8400	High physical activity	5.4	2	129	85
614	35-44	Female	1	Labour	<20000	1	0	2	23.892	high	18480	High physical activity	5	2	114.5	74
615	25-34	Male	1	Agriculture	>=20000	1	0	1	23.9048	low	5040	High physical activity	5.2	2	139.5	94
616	45-54	Female	1	Others(retired, student, others, unemployed)	>=20000	1	0	2	24.136	high	8400	High physical activity	9.2	2	108.5	70.5
617	55-64	Male	1	Agriculture	>=20000	1	0	1	20.3238	low	9240	High physical activity	6	2	113	72
618	55-64	Female	1	Agriculture	<20000	1	0	2	26.7578	high	6720	High physical activity	9.2	2	118	78.5
619	55-64	Female	0	Agriculture	<20000	1	0	2	31.0951	high	7560	High physical activity	5.5	2	130.5	77
620	55-64	Female	1	Housemake	<20000	0	0	2	37.3528	high	10920	High physical activity	6.4	2	128	81
621	55-64	Female	1	Agriculture	<20000	1	1	2	31.395	high	13440	High physical activity	6.9	2	133.5	78
622	35-44	Female	1	Housemake	>=20000	1	1	2	28.213	high	2400	medium physical activity	6.8	1	122	85
623	45-54	Female	1	Agriculture	>=20000	1	0	2	28.1298	high	20880	High physical activity	4.8	2	120.5	80
624	25-34	Male	1	Labour	>=20000	1	0	1	31.0807	high	16800	High physical activity	5.4	1	121	78.5
625	55-64	Female	0	Agriculture	>=20000	1	0	2	25.1438	high	5880	High physical activity	6	2	117	71.5
626	55-64	Female	1	Housemake	<20000	1	0	1	19.6388	high	280	low physical activity	6	2	112.5	72
627	55-64	Female	1	Housemake	<20000	1	0	2	28.4444	high	8400	High physical activity	4.6	2	136	86
628	35-44	Female	1	Housemake	>=20000	1	0	2	21.7502	high	11240	High physical activity	6	2	116.5	84
629	55-64	Female	1	Agriculture	<20000	1	0	1	21.9939	high	7840	High physical activity	5.9	2	125.5	81
630	45-54	Female	1	Agriculture	<20000	1	1	2	20.414	high	16800	High physical activity	6.3	2	136	88.5
631	55-64	Female	1	Agriculture	>=20000	1	0	2	23.3323	high	18480	High physical activity	6.5	2	143	88
632	55-64	Female	1	Agriculture	>=20000	1	0	1	18.1916	low	9240	High physical activity	5.1	2	146.5	70
633	45-54	Female	1	Housemake	<20000	1	0	2	31.8254	high	11760	High physical activity	4.5	1	137	81.5
634	25-34	Male	0	Agriculture	>=20000	1	0	2	25.4934	high	15120	High physical activity	5	2	126	81.5
635	35-44	Female	1	Agriculture	<20000	1	0	2	22.6906	low	10640	High physical activity	5.2	1	112	81.5
636	45-54	Female	1	Employe(gov, ngo, self, non-paid)	>=20000	1	0	2	27.1646	high	9240	High physical activity	6.7	2	131	94
637	25-34	Female	1	Housemake	>=20000	1	0	2	29.5396	high	6720	High physical activity	6	2	127	95
638	45-54	Male	1	Agriculture	>=20000	1	0	2	28.1473	high	5120	High physical activity	5.6	2	126	72.5
639	35-44	Male	1	Labour	<20000	1	0	2	29.0286	high	11760	High physical activity	6.4	2	219.5	142.5
640	55-64	Female	0	Employe(gov, ngo, self, non-paid)	<20000	1	0	2	28.6098	high	6720	High physical activity	5.4	2	154	99.5
641	35-44	Female	1	Housemake	<20000	1	0	2	27.2222	high	9840	High physical activity	5.7	2	120.5	82
642	45-54	Female	1	Housemake	>=20000	1	1	2	30.8491	high	8160	High physical activity	5.3	2	120.5	71.5
643	35-44	Female	1	Housemake	<20000	1	0	2	19.7681	high	11760	High physical activity	5.4	2	144.5	97
644	55-64	Female	1	Agriculture	>=20000	1	0	1	28.9461	high	26880	High physical activity	5.5	1	137	73.5
645	25-34	Male	0	Others(retired, student, others, unemployed)	<20000	1	0	1	19.5239	low	1800	medium physical activity	4.7	1	133	101.5
646	55-64	Male	1	Others(retired, student, others, unemployed)	>=20000	1	0	2	26.5203	high	8400	High physical activity	5.9	2	151	92
647	35-44	Male	1	Others(retired, student, others, unemployed)	>=20000	1	0	2	23.7582	high	10800	High physical activity	5.7	2	152	110.5
648	35-44	Female	0	Housemake	<20000	1	0	2	27.5783	high	16800	High physical activity	7	2	120.5	83
649	45-54	Female	1	Housemake	>=20000	1	0	2	28.1187	high	7560	High physical activity	6	2	105	74.5
650	45-54	Female	1	Employe(gov, ngo, self, non-paid)	<20000	1	0	2	27.0408	high	2520	medium physical activity	6	2	126	90.5
651	25-34	Female	1	Housemake	>=20000	1	0	2	29.6564	high	7280	High physical activity	6	2	107	72
652	55-64	Male	1	Employe(gov, ngo, self, non-paid)	<20000	1	0	2	29.8053	high	1120	medium physical activity	7	2	190	107.5
653	45-54	Male	1	Employe(gov, ngo, self, non-paid)	<20000	1	0	1	25.7643	high	13200	High physical activity	6.9	2	138.5	100
654	35-44	Female	1	Employe(gov, ngo, self, non-paid)	>=20000	1	0	2	26.6618	high	3640	High physical activity	5.5	2	107	83
655	25-34	Female	1	Housemake	>=20000	1	0	2	29.3456	high	14280	High physical activity	5.2	2	119.5	80
656	55-64	Male	1	Others(retired, student, others, unemployed)	>=20000	1	0	2	33.0361	high	14280	High physical activity	4.7	2	133.5	95
657	45-54	Female	1	Agriculture	<20000	1	0	2	29.5247	high	18480	High physical activity	6.5	1	114	73.5
658	45-54	Female	1	Agriculture	>=20000	1	0	2	25.6806	high	9000	High physical activity	5.8	2	123	93.5
659	55-64	Female	1	Housemake	>=20000	1	1	2	29.133	high	6960	High physical activity	5.9	2	149.5	97
660	45-54	Male	1	Employe(gov, ngo, self, non-paid)	<20000	1	1	2	25.4028	high	6720	High physical activity	5.3	2	126	82
661	55-64	Male	1	Agriculture	>=20000	1	0	2	29.8616	high	5040	High physical activity	6.2	2	136	92.5
662	25-34	Female	1	Agriculture	>=20000	1	0	2	21.1797	high	25200	High physical activity	5.3	2	100.5	76.5
663	35-44	Female	1	Agriculture	<20000	1	0	2	21.8328	high	20160	High physical activity	5.7	2	110.5	75.5
664	45-54	Female	1	Housemake	>=20000	1	0	2	23.4755	high	13440	High physical activity	6.2	2	117.5	84.5
665	45-54	Female	1	Agriculture	<20000	1	0	2	25.1111	high	15120	High physical activity	5.4	2	122.5	79.5
666	35-44	Female	1	Agriculture	<20000	1	0	2	22.3385	high	13800	High physical activity	6	2	98	69
667	25-34	Female	1	Employe(gov, ngo, self, non-paid)	<20000	1	0	2	21.3039	high	13440	High physical activity	5	2	101	70.5
668	55-64	Female	1	Agriculture	>=20000	1	0	2	25.0379	high	10080	High physical activity	5.3	2	111.5	77.5
669	25-34	Male	1	Employe(gov, ngo, self, non-paid)	>=20000	1	0	2	30.5489	high	16440	High physical activity	7.2	1	137	97.5
670	45-54	Female	1	Housemake	<20000	0	0	1	28.5204	high	8400	High physical activity	5.8	2	108	67.5
671	25-34	Female	1	Housemake	>=20000	1	0	2	23.5504	low	9240	High physical activity	4.9	2	119.5	84.5
672	25-34	Female	1	Agriculture	>=20000	0	0	2	20.619	low	7080	High physical activity	4.3	1	104.5	73
673	55-64	Female	0	Housemake	>=20000	1	1	1	29.9376	high	240	low physical activity	6.9	2	105	76.5
674	55-64	Male	1	Employe(gov, ngo, self, non-paid)	>=20000	1	0	2	26.0899	high	3600	High physical activity	8.4	2	161	85
675	55-64	Male	1	Others(retired, student, others, unemployed)	>=20000	1	0	2	21.121	high	5880	High physical activity	6.1	1	126.5	82
676	45-54	Female	1	Employe(gov, ngo, self, non-paid)	>=20000	1	0	2	28.918	high	10080	High physical activity	6.2	2	128	85
677	55-64	Male	1	Labour	>=20000	1	0	1	22.151	high	14640	High physical activity	6.2	2	147.5	87.5
678	55-64	Female	1	Agriculture	>=20000	1	1	2	19.8461	low	15120	High physical activity	8.4	2	109.5	73.5
679	55-64	Female	1	Housemake	>=20000	1	0	1	18.1887	high	8400	High physical activity	4.8	2	117	78
680	45-54	Male	1	Employe(gov, ngo, self, non-paid)	>=20000	1	0	2	29.5523	high	3360	High physical activity	6.2	1	153.5	102.5
681	45-54	Female	1	Employe(gov, ngo, self, non-paid)	<20000	1	0	2	28.4943	low	10080	High physical activity	6.5	1	108.5	70
682	35-44	Female	1	Housemake	<20000	1	0	1	18.6115	high	6480	High physical activity	5.9	2	173	119.5
683	45-54	Female	1	Housemake	>=20000	1	0	1	21.1797	high	3920	High physical activity	5.6	2	119	82
684	55-64	Male	1	Agriculture	<20000	1	0	1	21.8359	low	5600	High physical activity	5.5	2	115	67
685	35-44	Female	1	Employe(gov, ngo, self, non-paid)	>=20000	1	0	2	24.5161	high	6800	High physical activity	6.3	1	136	86
686	55-64	Female	1	Housemake	<20000	1	0	2	30.9818	high	6720	High physical activity	5.8	2	161	94.5
687	45-54	Female	1	Agriculture	>=20000	1	0	2	27.9068	high	12320	High physical activity	5.2	2	112.5	86.5
688	35-44	Female	1	Agriculture	<20000	1	1	2	23.5883	high	20160	High physical activity	5.8	2	109.5	78
689	55-64	Female	1	Employe(gov, ngo, self, non-paid)	<20000	1	0	2	24.3556	high	10080	High physical activity	6.9	1	113.5	64
690	45-54	Male	1	Labour	<20000	1	0	1	29.6827	high	8960	High physical activity	6.4	2	142	96
691	35-44	Female	1	Housemake	<20000	1	1	2	30.2875	high	11880	High physical activity	5.8	1	128.5	86
692	35-44	Female	1	Housemake	>=20000	1	0	2	27.027	high	11760	High physical activity	5.4	2	114	71.5
693	55-64	Male	1	Agriculture	>=20000	1	0	2	26.2336	high	11040	High physical activity	4.9	2	137.5	90
694	35-44	Female	1	Agriculture	<20000	1	1	2	34.7126	high	13560	High physical activity	5.3	2	136.5	85
695	35-44	Female	1	Agriculture	<20000	1	0	2	28.5205	high	3840	High physical activity	5.6	2	102	64.5
696	35-44	Female	1	Housemake	>=20000	1	0	2	24.4089	high	5040	High physical activity	5	2	104	68
697	55-64	Female	1	Housemake	>=20000	1	0	1	24.3156	high	8400	High physical activity	5.7	2	133	83
698	35-44	Female	1	Agriculture	<20000	1	0	2	27.5556	high	11760	High physical activity	5.6	2	108.5	82.5
699	35-44	Female	1	Agriculture	>=20000	1	0	2	19.2894	low	7560	High physical activity	5.6	1	117.5	81.5
700	35-44	Female	1	Agriculture	>=20000	1	0	2	27.1646	high	11520	High physical activity	5.6	2	110.5	71
701	55-64	Male	1	Others(retired, student, others, unemployed)	<20000	1	0	1	18.4949	high	1680	medium physical activity	5.3	2	118	68
702	25-34	Female	1	Housemake	>=20000	1	0	2	24.0999	high	7560	High physical activity	6.3	2	106	64
703	55-64	Male	1	Employe(gov, ngo, self, non-paid)	>=20000	1	0	2	19.9658	high	7420	High physical activity	5.9	2	99	70.5
704	45-54	Male	1	Others(retired, student, others, unemployed)	<20000	1	0	2	24.6584	high	5880	High physical activity	5.5	2	131	95.5
705	45-54	Female	1	Housemake	>=20000	1	0	2	30.0926	high	10920	High physical activity	13.5	2	146	97.5
706	35-44	Female	1	Housemake	>=20000	1	0	2	30.7775	low	10080	High physical activity	5.6	2	125	84
707	45-54	Female	1	Housemake	>=20000	1	0	2	20.7825	high	10560	High physical activity	6.1	2	109	67.5
708	45-54	Female	1	Housemake	<20000	1	0	2	22.8146	high	8760	High physical activity	8.6	2	111	75
709	35-44	Female	1	Housemake	<20000	0	0	2	29.3848	high	5040	High physical activity	4.5	1	126	92
710	45-54	Female	1	Housemake	>=20000	1	0	2	24.9307	high	5040	High physical activity	6.2	2	134	85
711	45-54	Female	1	Housemake	>=20000	1	0	2	28.8095	high	2100	medium physical activity	5.1	2	128	88
712	45-54	Female	0	Housemake	>=20000	0	0	1	15.6777	high	10920	High physical activity	6.2	2	137	71.5
713	35-44	Female	1	Employe(gov, ngo, self, non-paid)	>=20000	1	0	2	24.7512	high	5240	High physical activity	5.5	2	159.5	113.5
714	55-64	Male	1	Others(retired, student, others, unemployed)	>=20000	1	0	1	26.0978	high	5320	High physical activity	7.3	2	133	88.5
715	45-54	Male	1	Others(retired, student, others, unemployed)	>=20000	1	0	2	25.5994	high	8400	High physical activity	5.6	2	128	78
716	55-64	Male	1	Agriculture	>=20000	1	0	1	17.4044	low	11760	High physical activity	5.9	2	121.5	78.5
717	35-44	Male	1	Agriculture	>=20000	1	0	1	25.4432	low	10920	High physical activity	5	2	114	83
718	45-54	Male	1	Employe(gov, ngo, self, non-paid)	>=20000	1	0	2	21.3599	low	5040	High physical activity	6	2	142	102
719	55-64	Male	1	Employe(gov, ngo, self, non-paid)	>=20000	1	0	1	16.436	low	8400	High physical activity	6.4	2	122.5	84.5
720	45-54	Female	1	Agriculture	<20000	1	0	1	23.1465	low	12880	High physical activity	4.5	2	119.5	73
721	45-54	Female	1	Agriculture	>=20000	1	0	2	22.8269	low	8400	High physical activity	5.7	2	130.5	99.5
722	45-54	Female	0	Employe(gov, ngo, self, non-paid)	>=20000	1	0	2	20.7556	low	11760	High physical activity	5.3	2	109	74.5
723	55-64	Female	1	Agriculture	<20000	1	0	1	17.3722	low	26880	High physical activity	5.9	2	82.5	56
724	25-34	Female	1	Housemake	<20000	1	0	2	27.4911	high	8680	High physical activity	5.4	2	109	78.5
725	55-64	Male	1	Agriculture	>=20000	1	0	2	21.9735	high	15120	High physical activity	8.4	1	152.5	94
726	45-54	Male	1	Agriculture	<20000	1	0	2	22.5956	high	6960	High physical activity	7.2	2	141	89.5
727	35-44	Female	1	Housemake	<20000	1	0	2	23.286	high	13720	High physical activity	5.4	2	119.5	85
728	35-44	Female	1	Employe(gov, ngo, self, non-paid)	<20000	1	0	2	25.2926	high	7920	High physical activity	5.6	2	107.5	76.5
729	45-54	Female	1	Housemake	>=20000	1	0	2	40.5125	high	11760	High physical activity	5	2	130.5	85
730	55-64	Female	1	Housemake	<20000	1	0	2	29.9111	high	6720	High physical activity	5.9	2	145	100
731	25-34	Male	0	Employe(gov, ngo, self, non-paid)	>=20000	1	0	2	24.7553	low	5880	High physical activity	6	2	130.5	93
732	35-44	Female	1	Employe(gov, ngo, self, non-paid)	>=20000	1	0	2	27.6279	high	5400	High physical activity	5.7	2	134.5	93
733	25-34	Male	1	Others(retired, student, others, unemployed)	>=20000	1	0	2	22.9412	low	5880	High physical activity	6	1	104	69.5
734	55-64	Female	0	Housemake	<20000	1	0	2	22.8129	high	7560	High physical activity	5.5	1	130	79.5
735	45-54	Male	1	Agriculture	<20000	1	1	2	19.7467	high	14040	High physical activity	5.9	2	134.5	88.5
736	25-34	Male	1	Employe(gov, ngo, self, non-paid)	>=20000	1	0	2	21.1797	low	15120	High physical activity	5.8	2	115	72.5
737	45-54	Male	1	Agriculture	>=20000	1	0	1	23.7118	high	6720	High physical activity	6.2	2	149.5	109.5
738	45-54	Female	1	Housemake	>=20000	1	0	2	27.3973	high	11760	High physical activity	6.3	2	129.5	85
739	35-44	Female	1	Agriculture	<20000	1	0	2	18.3464	low	7560	High physical activity	5.9	2	117	82
740	35-44	Female	1	Housemake	<20000	1	0	2	25.6889	high	9720	High physical activity	5.6	2	133.5	89.5
741	35-44	Female	1	Agriculture	<20000	1	0	2	28.0648	high	15960	High physical activity	5.9	1	123	90.5
742	35-44	Female	1	Housemake	<20000	1	0	2	26.2349	high	13440	High physical activity	5.5	1	103	61
743	25-34	Female	1	Housemake	>=20000	1	0	2	19.6889	low	33600	High physical activity	5.6	2	99.5	64.5
744	35-44	Female	1	Agriculture	>=20000	1	0	2	18.9463	low	26880	High physical activity	5.9	2	108	66.5
745	35-44	Female	1	Employe(gov, ngo, self, non-paid)	>=20000	1	0	2	29.9955	low	6720	High physical activity	5.6	2	119.5	86
746	35-44	Female	1	Employe(gov, ngo, self, non-paid)	>=20000	1	0	2	27.2723	high	6120	High physical activity	5.6	2	106.5	70
747	25-34	Female	1	Agriculture	<20000	1	0	2	22.7352	low	12600	High physical activity	5.4	2	98	66
748	45-54	Male	1	Employe(gov, ngo, self, non-paid)	<20000	1	0	2	27.2392	high	1680	medium physical activity	5.6	2	159.5	107
749	25-34	Female	1	Housemake	>=20000	1	0	2	26.0571	high	29820	High physical activity	5.5	2	126.5	82.5
750	35-44	Female	1	Agriculture	>=20000	1	0	2	25.204	low	16380	High physical activity	5.9	2	130	78.5
751	45-54	Female	1	Agriculture	<20000	1	0	2	36.2245	high	10920	High physical activity	6	2	154	92
752	45-54	Female	1	Housemake	>=20000	1	0	2	31.0472	high	13860	High physical activity	6	2	102.5	61.5
753	25-34	Male	1	Agriculture	<20000	1	0	2	20.7008	low	13020	High physical activity	5.3	2	119	75
754	35-44	Female	1	Agriculture	>=20000	1	0	2	27.6646	high	21840	High physical activity	5.6	2	115	80.5
755	55-64	Male	1	Agriculture	<20000	1	0	1	20.3916	low	11760	High physical activity	5.9	2	125.5	84.5
756	35-44	Female	1	Housemake	<20000	1	0	2	20.1746	high	28140	High physical activity	6	2	121.5	86.5
757	45-54	Male	1	Labour	<20000	0	0	2	17.7956	high	13560	High physical activity	5.4	2	127.5	90.5
758	35-44	Female	1	Agriculture	>=20000	1	0	2	23.1111	high	11940	High physical activity	5.3	2	111	77
759	45-54	Male	1	Agriculture	>=20000	1	0	2	25.7422	high	18480	High physical activity	9.2	2	130	91.5
760	55-64	Female	0	Agriculture	>=20000	1	0	2	23.9563	high	10080	High physical activity	5.6	2	107	78.5
761	55-64	Male	1	Others(retired, student, others, unemployed)	>=20000	1	0	2	24.9097	high	0	low physical activity	7.6	2	142	97.5
762	55-64	Female	1	Employe(gov, ngo, self, non-paid)	<20000	1	0	2	24.3335	high	1680	medium physical activity	5.9	2	142.5	100.5
763	55-64	Male	1	Others(retired, student, others, unemployed)	>=20000	1	0	2	22.0069	high	2100	medium physical activity	11.1	2	133	80
764	35-44	Female	1	Housemake	>=20000	1	0	2	26.3146	high	11880	High physical activity	5.6	2	112	78.5
765	45-54	Male	1	Agriculture	>=20000	1	0	2	23.5537	high	3600	High physical activity	6.5	2	164	112.5
766	45-54	Female	1	Housemake	<20000	1	0	2	32.4844	high	13440	High physical activity	5.9	2	112	75
767	45-54	Female	1	Housemake	>=20000	1	0	2	25.6525	high	3120	High physical activity	5.4	2	111.5	78.5
768	35-44	Female	0	Housemake	>=20000	1	0	2	25.0384	high	3360	High physical activity	5.9	2	129	85
769	35-44	Female	1	Employe(gov, ngo, self, non-paid)	>=20000	1	0	2	33.7778	high	1680	medium physical activity	5.9	1	189.5	108
770	35-44	Female	1	Agriculture	>=20000	1	0	2	26.5856	high	10800	High physical activity	6	2	121.5	90.5
771	45-54	Female	1	Employe(gov, ngo, self, non-paid)	<20000	0	0	2	23.3534	high	10080	High physical activity	5	2	102	72
772	35-44	Female	1	Employe(gov, ngo, self, non-paid)	>=20000	1	1	2	27.7333	high	2400	medium physical activity	5.4	2	139.5	101.5
773	55-64	Female	1	Housemake	<20000	0	0	1	20.3115	high	1200	medium physical activity	5.6	2	148.5	91.5
774	55-64	Female	1	Agriculture	>=20000	1	0	2	31.3213	high	5040	High physical activity	6.4	2	166.5	106.5
775	45-54	Female	1	Housemake	>=20000	1	0	2	27.0184	high	13440	High physical activity	6.6	2	114.5	80
776	45-54	Female	1	Employe(gov, ngo, self, non-paid)	>=20000	1	0	2	22.7815	high	10800	High physical activity	6	1	104	70.5
777	25-34	Female	1	Housemake	>=20000	1	0	2	24.8491	high	9240	High physical activity	5.3	2	91.5	63.5
778	55-64	Female	0	Housemake	<20000	1	0	2	24.5472	high	2520	medium physical activity	6.3	2	102	69
779	35-44	Female	1	Housemake	<20000	1	0	2	26.5306	high	8400	High physical activity	5.3	2	114.5	76.5
780	55-64	Male	1	Employe(gov, ngo, self, non-paid)	<20000	1	0	2	23.1934	high	2520	medium physical activity	6	2	147	90.5
781	35-44	Female	1	Employe(gov, ngo, self, non-paid)	>=20000	0	0	2	28.8462	high	10080	High physical activity	5.6	2	111.5	86
782	45-54	Female	1	Agriculture	<20000	1	0	2	29.3859	high	10380	High physical activity	5.5	2	114.5	81.5
783	55-64	Female	1	Housemake	>=20000	1	0	2	28.312	high	360	low physical activity	5.3	2	120.5	86
784	45-54	Female	1	Employe(gov, ngo, self, non-paid)	>=20000	0	0	2	30.6706	low	7280	High physical activity	6.2	2	121	81.5
785	35-44	Female	1	Housemake	>=20000	1	0	2	31.51	high	5040	High physical activity	6	2	120.5	83
786	45-54	Female	0	Agriculture	>=20000	1	1	2	22.3886	high	6720	High physical activity	6.3	2	111	71
787	35-44	Female	1	Agriculture	<20000	1	1	2	25.494	high	8400	High physical activity	5.3	2	105.5	75.5
788	45-54	Female	1	Agriculture	<20000	0	0	2	32.0459	high	11940	High physical activity	5.4	2	134.5	94
789	45-54	Male	1	Others(retired, student, others, unemployed)	<20000	1	0	1	21.2953	high	960	medium physical activity	5.1	2	115.5	86.5
790	35-44	Male	1	Employe(gov, ngo, self, non-paid)	<20000	1	0	2	21.1938	low	5460	High physical activity	5.2	2	135	90.5
791	35-44	Female	1	Housemake	>=20000	1	0	2	31.44	high	8560	High physical activity	6.8	2	134	94.5
792	55-64	Female	1	Housemake	>=20000	1	0	1	23.6837	high	5200	High physical activity	6.5	2	139.5	75.5
793	45-54	Female	1	Housemake	>=20000	1	0	2	23.0646	low	8400	High physical activity	4.9	2	151.5	97.5
794	45-54	Female	1	Housemake	>=20000	1	0	2	24.7111	high	6720	High physical activity	5.9	1	140	89
795	45-54	Female	0	Housemake	<20000	1	1	2	25.478	high	8960	High physical activity	4.8	2	169.5	108.5
796	25-34	Female	1	Housemake	>=20000	1	0	2	26.2155	high	13440	High physical activity	5.6	2	129	96.5
797	35-44	Male	1	Others(retired, student, others, unemployed)	<20000	1	0	2	30.035	high	2100	medium physical activity	5.5	1	179	101
798	25-34	Female	0	Employe(gov, ngo, self, non-paid)	>=20000	1	0	2	25.9313	low	4200	High physical activity	5.3	2	109	77
799	55-64	Female	1	Housemake	>=20000	1	0	2	27.5641	high	8400	High physical activity	5.9	2	134.5	82.5
800	45-54	Male	1	Employe(gov, ngo, self, non-paid)	<20000	1	0	2	28.6123	high	8400	High physical activity	6.4	2	131	96.5
801	55-64	Female	1	Others(retired, student, others, unemployed)	>=20000	1	0	2	29.9418	high	2520	medium physical activity	6	1	134.5	93
802	35-44	Male	1	Others(retired, student, others, unemployed)	>=20000	1	0	2	31.4311	high	2100	medium physical activity	7	1	130	89.5
803	25-34	Male	1	Others(retired, student, others, unemployed)	<20000	1	1	2	31.2809	high	3360	High physical activity	5.4	1	145	106.5
804	35-44	Female	1	Housemake	<20000	1	0	2	25.1039	high	6720	High physical activity	6	2	118	79.5
805	35-44	Female	1	Employe(gov, ngo, self, non-paid)	>=20000	1	0	2	33.2417	high	0	low physical activity	5.7	2	111	71
806	55-64	Male	1	Agriculture	>=20000	1	0	2	27.9486	high	3360	High physical activity	4.6	2	129	81
807	55-64	Female	1	Agriculture	>=20000	1	0	1	22.8104	high	5040	High physical activity	5.9	2	103	70
808	25-34	Male	1	Others(retired, student, others, unemployed)	>=20000	1	0	1	29.7095	high	5040	High physical activity	6.9	2	152	109.5
809	25-34	Female	1	Employe(gov, ngo, self, non-paid)	>=20000	1	0	2	25.645	high	5040	High physical activity	5.4	2	116.5	79.5
810	35-44	Male	1	Employe(gov, ngo, self, non-paid)	>=20000	1	0	2	24.4473	high	840	medium physical activity	5.4	1	137	94
811	55-64	Male	1	Agriculture	>=20000	1	0	2	24.6836	high	2520	medium physical activity	6.3	1	116.5	83.5
812	35-44	Female	1	Housemake	>=20000	1	0	2	25.3313	high	5880	High physical activity	6.3	2	96.5	65
813	45-54	Female	1	Agriculture	<20000	1	0	1	25.7143	high	4200	High physical activity	6.2	2	111	75
814	55-64	Female	0	Housemake	>=20000	1	0	1	19.981	high	1680	medium physical activity	9.5	2	189	113.5
815	35-44	Female	1	Employe(gov, ngo, self, non-paid)	>=20000	1	0	2	29.8	high	5880	High physical activity	6	2	112.5	80
816	35-44	Female	1	Housemake	>=20000	1	0	2	29.259	high	9520	High physical activity	5.9	2	125	95
817	45-54	Female	1	Employe(gov, ngo, self, non-paid)	>=20000	1	0	2	32.2293	high	8400	High physical activity	5.5	2	155.5	103
818	45-54	Female	1	Agriculture	>=20000	1	0	2	20.5768	high	18480	High physical activity	5.6	2	108	82.5
819	35-44	Female	1	Housemake	<20000	1	0	2	26.7686	low	13440	High physical activity	4.9	2	116	81.5
820	35-44	Female	1	Agriculture	<20000	1	0	2	17.0484	low	11760	High physical activity	5.9	2	113.5	83
821	45-54	Female	1	Agriculture	<20000	1	0	1	24.4886	high	10080	High physical activity	5.6	2	165	106.5
822	55-64	Male	1	Employe(gov, ngo, self, non-paid)	>=20000	1	0	2	26.7474	high	5040	High physical activity	5.3	2	130	84
823	25-34	Female	1	Employe(gov, ngo, self, non-paid)	>=20000	1	0	2	24.4745	high	13720	High physical activity	5.3	2	97.5	69.5
824	45-54	Male	1	Agriculture	>=20000	1	0	1	25.0361	high	3660	High physical activity	5.7	2	111.5	77
825	25-34	Female	1	Employe(gov, ngo, self, non-paid)	>=20000	1	0	2	27.0222	high	15120	High physical activity	5.7	1	114.5	75.5
826	55-64	Male	1	Others(retired, student, others, unemployed)	>=20000	1	0	2	29.0533	high	2520	medium physical activity	5.1	2	126.5	79
827	45-54	Female	1	Employe(gov, ngo, self, non-paid)	>=20000	1	0	2	26.067	high	5880	High physical activity	5.5	2	110.5	67.5
828	25-34	Male	1	Employe(gov, ngo, self, non-paid)	>=20000	1	0	2	20.9751	high	13320	High physical activity	5.9	1	126.5	91.5
829	25-34	Male	1	Employe(gov, ngo, self, non-paid)	>=20000	1	0	2	21.3802	low	14680	High physical activity	5.3	1	112.5	76
830	45-54	Female	1	Agriculture	>=20000	1	0	2	25.2335	high	7560	High physical activity	5.4	2	113	85
831	55-64	Male	1	Agriculture	<20000	1	0	1	23.3355	high	12560	High physical activity	6.6	2	164	93.5
832	45-54	Female	1	Agriculture	<20000	1	0	2	20.9502	low	15120	High physical activity	6	2	116	79.5
833	45-54	Female	0	Agriculture	>=20000	1	0	1	19.2719	low	7560	High physical activity	4.7	2	103	61.5
834	45-54	Female	1	Housemake	>=20000	1	0	2	25.0955	high	13440	High physical activity	6	2	115	81
835	45-54	Female	1	Housemake	>=20000	1	0	2	18.3115	low	9040	High physical activity	5.6	2	135	91.5
836	45-54	Female	1	Housemake	>=20000	1	0	2	27.7778	high	10320	High physical activity	5.1	2	122.5	86
837	45-54	Female	0	Agriculture	>=20000	1	0	1	23.8048	high	9240	High physical activity	5.3	1	142	102
838	45-54	Female	1	Housemake	>=20000	1	0	1	18.4641	low	8880	High physical activity	5.4	2	87.5	59
839	55-64	Female	1	Agriculture	>=20000	1	0	1	17.5055	high	10080	High physical activity	5.6	2	105	75
840	25-34	Female	1	Agriculture	<20000	1	0	2	23.6066	high	4440	High physical activity	5.6	2	109.5	73.5
841	35-44	Male	1	Employe(gov, ngo, self, non-paid)	>=20000	1	0	2	28.0217	high	0	low physical activity	5.8	2	155.5	105.5
842	35-44	Male	1	Agriculture	>=20000	1	0	2	27.4756	high	2400	medium physical activity	5.2	2	131.5	89.5
843	45-54	Female	1	Housemake	>=20000	1	0	2	27.5213	low	32160	High physical activity	5.7	2	107.5	74
844	35-44	Female	1	Housemake	>=20000	1	0	2	34.2667	low	4080	High physical activity	7	1	168	139
845	55-64	Male	0	Agriculture	>=20000	1	0	2	19.5545	low	9240	High physical activity	4.4	2	133	90.5
846	45-54	Female	1	Agriculture	<20000	1	1	2	20.3906	low	10080	High physical activity	5.9	2	112	73.5
847	35-44	Female	1	Agriculture	>=20000	1	0	2	30.7644	high	5200	High physical activity	5.3	2	121	83
848	55-64	Female	1	Housemake	<20000	1	0	2	27.3466	high	2960	medium physical activity	4.4	2	156.5	94
849	45-54	Male	1	Agriculture	<20000	1	0	2	24.4051	high	12600	High physical activity	6.8	2	131.5	86
850	25-34	Female	0	Others(retired, student, others, unemployed)	<20000	1	1	2	16.7693	low	10920	High physical activity	5.1	2	102.5	72
851	35-44	Female	1	Housemake	>=20000	1	0	2	25.5556	high	8680	High physical activity	5.7	2	108.5	72.5
852	45-54	Female	1	Agriculture	<20000	0	0	2	31.4911	high	15120	High physical activity	5.8	2	122.5	84
853	55-64	Female	0	Housemake	<20000	0	0	2	20.8638	low	23520	High physical activity	5.3	1	129.5	83
854	45-54	Female	1	Housemake	<20000	0	0	2	17.0392	low	17640	High physical activity	4.8	2	117.5	75
855	45-54	Female	0	Employe(gov, ngo, self, non-paid)	<20000	1	0	2	23.5573	low	812	medium physical activity	6.4	2	137	83.5
856	35-44	Female	1	Agriculture	<20000	1	0	2	20.5903	high	10080	High physical activity	5.8	1	116	82
857	45-54	Female	1	Agriculture	>=20000	1	1	1	25.8264	high	21000	High physical activity	5	2	120	82
858	55-64	Female	0	Agriculture	<20000	1	0	2	28.0168	high	10080	High physical activity	5.8	1	123	87.5
859	35-44	Female	1	Housemake	>=20000	1	0	2	18.9181	low	5880	High physical activity	5.7	2	109.5	73.5
860	55-64	Male	1	Employe(gov, ngo, self, non-paid)	<20000	1	0	1	22.5124	high	10920	High physical activity	6	2	120	81
861	35-44	Male	1	Employe(gov, ngo, self, non-paid)	>=20000	1	0	2	20.7609	low	13680	High physical activity	4.9	2	114	78
862	55-64	Female	0	Agriculture	>=20000	1	0	2	22.3111	high	15120	High physical activity	6.1	2	123	80.5
863	35-44	Female	1	Housemake	>=20000	1	0	2	24.648	high	10080	High physical activity	5.6	2	103	71.5
864	55-64	Male	1	Agriculture	>=20000	1	1	1	19.4797	high	3240	High physical activity	5.5	2	127	86.5
865	45-54	Female	1	Agriculture	<20000	1	0	2	20.0043	high	7560	High physical activity	6.7	2	128.5	85
866	45-54	Female	1	Agriculture	>=20000	1	1	2	29.5447	high	11760	High physical activity	5	1	121.5	80.5
867	55-64	Male	1	Agriculture	>=20000	0	0	1	18.5378	low	5040	High physical activity	6	2	155	95
868	55-64	Female	0	Housemake	>=20000	1	0	2	29.3245	high	1200	medium physical activity	6	1	138	72
869	25-34	Female	1	Agriculture	>=20000	1	0	2	25.7445	high	10640	High physical activity	5.1	2	122.5	94
870	45-54	Female	1	Agriculture	<20000	1	0	2	18.222	low	5460	High physical activity	5.8	2	116.5	76.5
871	25-34	Female	1	Housemake	>=20000	1	0	2	24.1672	low	8400	High physical activity	5.6	2	107.5	78
872	45-54	Female	1	Agriculture	<20000	0	0	2	21.7857	low	9600	High physical activity	5.5	2	113	77
873	45-54	Female	1	Housemake	<20000	1	0	1	16.4731	low	10080	High physical activity	5.2	2	101.5	68
874	35-44	Female	1	Agriculture	<20000	1	0	2	24.8423	high	11760	High physical activity	6.5	2	122.5	78.5
875	25-34	Female	1	Housemake	>=20000	1	0	2	28.0125	high	1960	medium physical activity	5.3	2	112.5	80
876	35-44	Female	1	Agriculture	<20000	1	0	2	19.7774	low	7280	High physical activity	5.5	2	101	76
877	45-54	Female	1	Housemake	>=20000	1	0	2	25.4934	high	6720	High physical activity	5.6	2	122	82
878	45-54	Female	1	Employe(gov, ngo, self, non-paid)	<20000	1	0	2	29.3252	high	8400	High physical activity	5.9	2	112	79
879	45-54	Female	1	Agriculture	>=20000	1	0	2	23.4204	low	5240	High physical activity	5.6	2	105	72
880	35-44	Female	1	Agriculture	<20000	1	0	2	26.8409	high	10080	High physical activity	8.6	1	108.5	80.5
881	45-54	Female	1	Agriculture	<20000	0	0	2	24.5422	high	9240	High physical activity	5.5	2	110	77.5
882	55-64	Female	1	Agriculture	>=20000	1	0	2	19.7317	low	7620	High physical activity	6.1	2	116.5	78.5
883	55-64	Female	1	Housemake	<20000	1	0	2	28.999	high	7560	High physical activity	5.8	2	141.5	93.5
884	45-54	Female	1	Agriculture	<20000	1	0	2	30.6127	high	8400	High physical activity	5.7	2	171.5	113.5
885	25-34	Female	1	Employe(gov, ngo, self, non-paid)	>=20000	1	0	2	27.5196	high	8400	High physical activity	4.8	2	108	77
886	35-44	Female	1	Employe(gov, ngo, self, non-paid)	>=20000	1	0	2	31.6	high	6120	High physical activity	5.8	2	117	82.5
887	45-54	Male	1	Labour	<20000	0	0	2	18.6268	low	8400	High physical activity	4.9	2	157.5	99
888	55-64	Female	0	Agriculture	>=20000	1	0	1	26.7394	high	3360	High physical activity	6.7	2	115.5	78.5
889	55-64	Female	0	Agriculture	<20000	1	0	2	31.8222	high	5760	High physical activity	7.3	1	130.5	77.5
890	45-54	Female	1	Agriculture	<20000	1	0	2	22.8959	low	10920	High physical activity	5.3	2	110	84
891	45-54	Female	0	Agriculture	<20000	1	1	1	21.0956	low	10080	High physical activity	5.6	2	104	77
892	25-34	Female	1	Housemake	>=20000	1	0	2	28.2005	high	10640	High physical activity	5	1	99	64
893	35-44	Male	1	Employe(gov, ngo, self, non-paid)	>=20000	1	0	1	25.3626	high	23520	High physical activity	6	2	118	77
894	45-54	Female	0	Housemake	>=20000	1	0	2	33.3983	high	14160	High physical activity	5.9	1	121.5	85.5
895	55-64	Female	1	Agriculture	>=20000	1	0	1	20.8467	high	20160	High physical activity	5.4	1	164	112.5
896	25-34	Female	1	Housemake	>=20000	1	0	2	32.051	high	11760	High physical activity	6.3	1	123.5	90.5
897	55-64	Female	1	Housemake	>=20000	1	0	2	18.9145	high	7560	High physical activity	6.7	1	130	75
898	55-64	Female	1	Employe(gov, ngo, self, non-paid)	>=20000	1	0	1	22.7622	high	8760	High physical activity	5.6	2	109	81.5
899	45-54	Female	1	Agriculture	>=20000	0	0	1	21.2047	low	5040	High physical activity	5.3	2	89.5	61
900	55-64	Female	1	Housemake	>=20000	1	0	2	17.8835	high	280	low physical activity	6.7	2	116	82
901	55-64	Male	1	Agriculture	>=20000	1	0	2	26.3059	low	2400	medium physical activity	6	2	105.5	77
902	45-54	Male	1	Agriculture	<20000	1	0	2	23.1465	low	10080	High physical activity	6.8	2	119	82.5
903	55-64	Female	1	Agriculture	<20000	1	0	2	20.4967	low	15120	High physical activity	6.1	2	130	79.5
904	45-54	Male	1	Employe(gov, ngo, self, non-paid)	>=20000	1	0	1	24.9199	high	7000	High physical activity	5.9	2	118.5	83
905	55-64	Male	1	Agriculture	<20000	1	0	1	25.6367	high	17120	High physical activity	6.5	2	128	94.5
906	45-54	Female	1	Housemake	<20000	1	0	2	22.7444	high	20160	High physical activity	6.5	2	112	71.5
907	35-44	Female	1	Agriculture	<20000	1	0	1	26.6991	high	11760	High physical activity	4.9	1	109.5	75.5
908	45-54	Female	1	Agriculture	>=20000	1	0	2	23.2427	high	16800	High physical activity	6.3	2	133.5	85.5
909	25-34	Female	1	Housemake	>=20000	1	0	2	26.0457	high	9400	High physical activity	5	2	112.5	81.5
910	35-44	Female	1	Agriculture	<20000	1	0	2	29.8248	high	9240	High physical activity	5.3	2	135.5	84.5
911	35-44	Female	1	Employe(gov, ngo, self, non-paid)	>=20000	1	0	2	25.1496	high	10080	High physical activity	5.6	2	103.5	77.5
912	35-44	Female	1	Agriculture	<20000	1	0	2	29.6383	high	7840	High physical activity	4.9	1	108	67.5
913	35-44	Male	1	Employe(gov, ngo, self, non-paid)	>=20000	1	0	2	30.1205	high	6440	High physical activity	5.6	2	137.5	84.5
914	35-44	Male	1	Employe(gov, ngo, self, non-paid)	>=20000	1	0	2	30.3345	high	2520	medium physical activity	6.8	2	151.5	102
915	55-64	Male	1	Agriculture	<20000	1	0	1	16.9482	low	4800	High physical activity	4.1	2	162.5	105.5
916	35-44	Female	1	Housemake	<20000	1	0	2	28.9461	high	4320	High physical activity	5.2	2	172.5	116.5
917	35-44	Female	1	Employe(gov, ngo, self, non-paid)	<20000	1	0	2	25.3565	high	10080	High physical activity	6.3	2	118.5	86
918	55-64	Female	0	Housemake	>=20000	1	0	1	21.366	high	15120	High physical activity	6.7	2	139	63.5
919	55-64	Male	0	Others(retired, student, others, unemployed)	<20000	1	0	2	20.5499	high	6720	High physical activity	5.2	2	145.5	87
920	55-64	Female	1	Agriculture	>=20000	1	0	2	26.545	high	5040	High physical activity	4.9	1	116.5	81
921	25-34	Male	1	Employe(gov, ngo, self, non-paid)	>=20000	1	0	2	18.9991	low	6720	High physical activity	4.6	2	130	80
922	55-64	Male	0	Housemake	>=20000	1	0	2	15.6598	low	5880	High physical activity	5.8	2	132	86.5
923	55-64	Female	1	Housemake	<20000	1	0	2	24.5825	high	6720	High physical activity	6	2	126	75.5
924	45-54	Male	1	Agriculture	>=20000	1	0	2	25.6172	high	10920	High physical activity	6.4	2	124.5	87
925	35-44	Male	1	Employe(gov, ngo, self, non-paid)	>=20000	1	0	2	21.3001	high	7560	High physical activity	5.7	2	120	86.5
926	55-64	Female	1	Housemake	>=20000	1	0	2	23.4375	high	8400	High physical activity	6.2	2	140.5	80.5
927	35-44	Female	1	Agriculture	<20000	1	0	1	25.2871	high	8400	High physical activity	5.7	2	107.5	77.5
928	35-44	Female	1	Agriculture	<20000	1	0	2	23.8502	high	16800	High physical activity	5	2	135.5	94.5
929	55-64	Female	1	Housemake	>=20000	1	0	2	22.3416	low	8400	High physical activity	6	2	127	80
930	55-64	Male	1	Agriculture	>=20000	1	0	1	20.9643	high	11760	High physical activity	6.2	2	148.5	84
931	55-64	Female	1	Housemake	<20000	1	0	1	19.5111	high	6720	High physical activity	5.7	2	134.5	96.5
932	35-44	Male	1	Others(retired, student, others, unemployed)	<20000	1	0	2	18.9965	high	28560	High physical activity	5.8	2	131	81.5
933	35-44	Male	1	Employe(gov, ngo, self, non-paid)	>=20000	1	0	2	26.908	high	5040	High physical activity	2.4	2	143	101
934	45-54	Female	1	Agriculture	<20000	1	0	1	15.0919	high	13440	High physical activity	5.4	2	111.5	66.5
935	45-54	Male	1	Agriculture	>=20000	1	0	1	18.564	high	5040	High physical activity	4.9	2	130.5	80.5
936	55-64	Female	0	Agriculture	<20000	1	0	2	29.0617	high	6720	High physical activity	5.5	2	117	76
937	25-34	Female	1	Housemake	<20000	1	0	2	28.0265	high	6480	High physical activity	6	2	136.5	79.5
938	55-64	Female	0	Housemake	<20000	1	0	1	25.8857	high	3360	High physical activity	6	1	131	84
939	35-44	Female	1	Housemake	>=20000	1	0	2	20.6479	low	10640	High physical activity	5.1	1	103.5	71.5
940	35-44	Female	1	Employe(gov, ngo, self, non-paid)	>=20000	1	0	2	27.1556	high	15680	High physical activity	5.7	2	124.5	88.5
941	35-44	Female	0	Housemake	<20000	1	0	2	24.6656	high	6720	High physical activity	5.7	1	134	87
942	55-64	Male	1	Agriculture	>=20000	1	0	1	14.4021	high	8400	High physical activity	5.3	2	127.5	86.5
943	45-54	Female	1	Agriculture	>=20000	1	1	2	28.8889	high	11640	High physical activity	5.9	2	115	76.5
944	25-34	Male	0	Employe(gov, ngo, self, non-paid)	>=20000	1	0	1	19.7759	low	15360	High physical activity	5.3	2	106	67.5
945	55-64	Female	1	Employe(gov, ngo, self, non-paid)	>=20000	1	0	2	27.8788	high	7200	High physical activity	5.7	2	122	81
946	35-44	Male	1	Agriculture	<20000	1	0	2	21.7993	high	9360	High physical activity	5.8	2	124	88
947	25-34	Female	1	Employe(gov, ngo, self, non-paid)	>=20000	1	0	2	26.7578	high	6720	High physical activity	5.3	2	119.5	81
948	55-64	Female	1	Agriculture	<20000	1	0	2	23.7628	high	6720	High physical activity	5.9	2	132.5	88.5
949	35-44	Female	1	Agriculture	>=20000	1	0	2	20.214	high	6720	High physical activity	5.6	2	122	82
950	55-64	Female	1	Housemake	>=20000	1	0	2	20.1389	high	8400	High physical activity	5.8	2	119.5	66.5
951	45-54	Female	1	Agriculture	<20000	1	0	2	24.9108	high	12000	High physical activity	5.3	2	130	77
952	45-54	Male	1	Agriculture	>=20000	1	1	2	27.8731	high	5160	High physical activity	5.9	2	123	89.5
953	35-44	Female	1	Housemake	>=20000	1	0	2	24.7281	high	7560	High physical activity	5.6	2	113.5	79.5
954	35-44	Female	1	Housemake	>=20000	1	1	2	22.4766	low	23520	High physical activity	4.7	2	115.5	75
955	55-64	Female	1	Agriculture	>=20000	1	0	2	19.5628	low	10080	High physical activity	5.8	2	108	75.5
956	35-44	Female	1	Agriculture	<20000	1	0	2	26.3146	high	15120	High physical activity	6.3	2	119	78
957	35-44	Female	1	Agriculture	<20000	1	0	2	31.6214	high	8880	High physical activity	5.9	2	124.5	93.5
958	25-34	Female	1	Housemake	>=20000	1	0	2	28.4009	high	5040	High physical activity	5.3	2	108.5	72
959	55-64	Female	1	Agriculture	<20000	1	1	2	26.7969	high	6720	High physical activity	6.2	2	140.5	103
960	35-44	Male	1	Employe(gov, ngo, self, non-paid)	>=20000	1	0	1	23.5294	high	4260	High physical activity	6.4	2	105.5	65
961	45-54	Male	1	Agriculture	<20000	1	0	1	20.1796	high	3360	High physical activity	4.7	2	144	88
962	55-64	Male	1	Employe(gov, ngo, self, non-paid)	<20000	1	0	1	31.5334	high	0	low physical activity	8.4	1	137.5	70.5
963	25-34	Female	1	Housemake	>=20000	1	0	2	21.3333	low	16800	High physical activity	5	2	120	83.5
964	35-44	Female	1	Employe(gov, ngo, self, non-paid)	<20000	1	0	2	24.6755	high	5040	High physical activity	6.2	1	104.5	74
965	45-54	Female	1	Employe(gov, ngo, self, non-paid)	>=20000	1	0	2	25.7964	high	1820	medium physical activity	5.9	2	118	83
966	35-44	Female	1	Employe(gov, ngo, self, non-paid)	<20000	1	0	2	30.0425	high	15120	High physical activity	6.1	2	125	86
967	55-64	Female	1	Housemake	>=20000	1	0	2	37.7479	high	3360	High physical activity	5.9	1	123	79.5
968	55-64	Female	0	Housemake	>=20000	1	0	2	25.6444	high	840	medium physical activity	5.6	1	124.5	66
969	35-44	Female	1	Employe(gov, ngo, self, non-paid)	>=20000	1	0	2	23.2674	low	10920	High physical activity	5.8	2	102	70.5
970	45-54	Female	1	Housemake	<20000	1	0	2	28.214	high	6720	High physical activity	6.7	2	118.5	79.5
971	45-54	Male	1	Employe(gov, ngo, self, non-paid)	>=20000	1	0	2	33.4484	high	17640	High physical activity	5.6	2	111	71
972	35-44	Female	1	Housemake	>=20000	1	1	2	28.8866	high	9240	High physical activity	7.4	1	115.5	85
973	55-64	Male	1	Employe(gov, ngo, self, non-paid)	>=20000	1	0	1	23.8804	high	5880	High physical activity	5	2	148	98.5
974	35-44	Male	1	Employe(gov, ngo, self, non-paid)	>=20000	1	0	2	24.7621	high	1320	medium physical activity	5.1	1	148.5	98.5
975	35-44	Female	1	Housemake	>=20000	1	0	2	21.0614	high	10320	High physical activity	6	2	119.5	79
976	55-64	Male	1	Employe(gov, ngo, self, non-paid)	<20000	1	0	2	23.5723	high	4620	High physical activity	8.9	1	154.5	95.5
977	35-44	Female	1	Housemake	>=20000	1	0	2	24.4589	high	15120	High physical activity	6.3	2	117	81
978	45-54	Female	1	Agriculture	<20000	1	0	2	17.2649	low	5880	High physical activity	6	2	104	67
979	55-64	Female	0	Housemake	>=20000	1	0	2	17.6001	low	4200	High physical activity	5.8	2	137	81.5
980	55-64	Female	1	Housemake	>=20000	1	0	2	15.934	low	1320	medium physical activity	5.6	2	142.5	80
981	35-44	Female	1	Housemake	>=20000	1	0	2	23.8085	low	10080	High physical activity	5.6	2	117	83.5
982	35-44	Female	1	Employe(gov, ngo, self, non-paid)	>=20000	1	0	2	22.2137	high	8400	High physical activity	5.4	2	100.5	70.5
983	45-54	Male	1	Employe(gov, ngo, self, non-paid)	<20000	1	0	2	26.9788	high	6720	High physical activity	5.1	2	152.5	104.5
984	35-44	Male	1	Employe(gov, ngo, self, non-paid)	>=20000	1	1	2	30.2663	high	1680	medium physical activity	6	2	133.5	88.5
985	45-54	Female	1	Employe(gov, ngo, self, non-paid)	<20000	1	0	2	29.865	high	8400	High physical activity	7.4	1	127	87.5
986	45-54	Female	1	Housemake	>=20000	1	0	2	29.6917	high	1680	medium physical activity	11	2	147	102.5
987	35-44	Female	1	Housemake	<20000	1	1	2	32.5145	high	15000	High physical activity	6	2	116	78.5
988	45-54	Male	1	Employe(gov, ngo, self, non-paid)	>=20000	1	1	2	23.6244	high	4200	High physical activity	5.2	1	118.5	86.5
989	35-44	Male	1	Employe(gov, ngo, self, non-paid)	>=20000	1	0	2	27.1416	high	14280	High physical activity	5.2	2	136	82
990	45-54	Female	1	Housemake	>=20000	1	0	2	26.0457	high	7560	High physical activity	5.3	2	115.5	66.5
991	55-64	Female	1	Housemake	>=20000	1	1	2	28.3039	high	11760	High physical activity	6.4	1	124	93.5
992	45-54	Female	1	Housemake	>=20000	1	1	2	30.8856	high	9240	High physical activity	6.7	1	135.5	94.5
993	25-34	Female	1	Housemake	<20000	1	0	2	26.9983	high	10080	High physical activity	5.2	2	117	82
994	35-44	Female	1	Housemake	>=20000	1	0	2	25.711	high	11760	High physical activity	5.5	2	113.5	75.5
995	25-34	Female	1	Employe(gov, ngo, self, non-paid)	>=20000	1	0	2	31.7103	high	8400	High physical activity	4.9	1	115	79
996	45-54	Male	1	Employe(gov, ngo, self, non-paid)	<20000	1	0	2	22.8906	high	4440	High physical activity	6	2	136	85.5
997	45-54	Female	1	Housemake	<20000	1	1	2	25.3906	high	11340	High physical activity	7.2	1	119	81
998	55-64	Female	1	Housemake	>=20000	1	0	2	21.7677	high	2600	medium physical activity	5.9	2	108.5	80.5
999	35-44	Male	1	Employe(gov, ngo, self, non-paid)	>=20000	1	0	1	20.9024	low	5040	High physical activity	5.8	1	97	69
1000	35-44	Female	1	Agriculture	>=20000	1	0	2	25.2709	high	10240	High physical activity	5.3	1	131.5	81.5
1001	35-44	Female	1	Employe(gov, ngo, self, non-paid)	>=20000	1	0	2	25.6369	high	12080	High physical activity	5.4	1	122.5	79.5
1002	55-64	Male	1	Employe(gov, ngo, self, non-paid)	<20000	1	0	2	24.3902	high	14720	High physical activity	6.3	2	130.5	82
1003	35-44	Female	1	Employe(gov, ngo, self, non-paid)	>=20000	1	0	2	33.0249	high	4680	High physical activity	5.9	2	117.5	83
1004	25-34	Female	1	Housemake	<20000	1	0	2	21.5578	low	8160	High physical activity	5.5	2	93.5	69
1005	55-64	Female	1	Housemake	>=20000	1	0	2	23.4602	high	24360	High physical activity	5.9	2	105	64
1006	45-54	Female	1	Agriculture	<20000	1	0	2	26.9111	high	14560	High physical activity	6.3	2	129	80.5
1007	55-64	Female	1	Housemake	>=20000	1	0	2	28.0981	high	7560	High physical activity	7.2	2	129	85.5
1008	35-44	Female	1	Housemake	<20000	1	0	2	30.6743	high	8520	High physical activity	5.8	2	110	80
1009	25-34	Female	1	Employe(gov, ngo, self, non-paid)	>=20000	1	0	2	29.5036	high	7000	High physical activity	5.7	2	101	76
1010	45-54	Female	1	Housemake	>=20000	1	0	2	20.8324	high	11760	High physical activity	5.5	1	128	84.5
1011	45-54	Female	1	Housemake	<20000	1	0	2	14.3363	low	13440	High physical activity	6	2	109.5	76
1012	25-34	Female	1	Housemake	>=20000	1	0	2	26.2336	high	8000	High physical activity	6	2	96.5	67
1013	25-34	Female	1	Housemake	>=20000	1	0	2	29.3393	high	7560	High physical activity	5.4	2	116.5	86
1014	45-54	Male	1	Employe(gov, ngo, self, non-paid)	<20000	1	0	2	23.3084	high	5040	High physical activity	6.7	1	113	69.5
1015	45-54	Female	1	Housemake	>=20000	1	0	2	27.2444	high	7680	High physical activity	8.2	1	114.5	77
1016	35-44	Female	1	Employe(gov, ngo, self, non-paid)	>=20000	1	0	2	25.9313	high	13920	High physical activity	5.7	2	97.5	71.5
1017	45-54	Male	1	Agriculture	<20000	1	0	2	26.1938	high	13440	High physical activity	5.9	1	120	80
1018	25-34	Female	1	Agriculture	>=20000	1	0	2	25.73	high	16320	High physical activity	5.3	2	96.5	67
1019	25-34	Female	1	Housemake	>=20000	1	1	2	29.6094	high	2600	medium physical activity	5.3	2	110	71.5
1020	35-44	Female	1	Housemake	>=20000	1	0	2	26.545	high	13440	High physical activity	5.9	2	126	83
1021	45-54	Female	0	Housemake	>=20000	1	0	2	31.25	high	3840	High physical activity	6	2	121.5	85.5
1022	55-64	Female	1	Housemake	>=20000	1	0	2	28.7641	low	3360	High physical activity	5.4	2	136.5	86
1023	55-64	Female	0	Housemake	<20000	1	0	2	24.9109	high	2100	medium physical activity	6	2	116	85.5
1024	45-54	Male	1	Others(retired, student, others, unemployed)	>=20000	1	0	2	23.0523	high	6720	High physical activity	6	2	130	94
1025	35-44	Female	1	Agriculture	>=20000	1	0	2	21.2808	high	14880	High physical activity	5.6	2	122.5	84.5
1026	25-34	Female	1	Agriculture	>=20000	1	0	2	25.7333	high	3480	High physical activity	6.2	2	97.5	68
1027	35-44	Female	1	Agriculture	<20000	1	0	2	25.1096	high	2400	medium physical activity	6.2	2	133	95
1028	55-64	Female	0	Housemake	>=20000	1	1	2	22.5572	high	3360	High physical activity	6.2	2	109	77.5
1029	25-34	Female	1	Housemake	>=20000	1	0	2	23.8549	high	11400	High physical activity	5.3	2	101.5	60.5
1030	35-44	Female	1	Agriculture	>=20000	1	1	2	21.4835	high	6720	High physical activity	6.3	1	136	95
1031	55-64	Male	1	Employe(gov, ngo, self, non-paid)	>=20000	1	1	2	20.7031	high	1080	medium physical activity	5.5	2	118	76.5
1032	25-34	Female	1	Housemake	>=20000	1	0	2	19.5159	high	12800	High physical activity	5.9	2	113	80
1033	45-54	Female	1	Housemake	<20000	0	1	1	20.1342	high	9900	High physical activity	5.8	2	89	59.5
1034	25-34	Male	0	Employe(gov, ngo, self, non-paid)	>=20000	1	0	2	22.9481	low	1680	medium physical activity	5	2	120	79.5
1035	35-44	Male	1	Others(retired, student, others, unemployed)	>=20000	1	0	2	18.7963	low	640	medium physical activity	4.9	2	97	71.5
1036	55-64	Male	1	Labour	>=20000	1	0	2	23.2617	high	5520	High physical activity	5.4	2	125.5	83.5
1037	55-64	Female	0	Housemake	>=20000	1	0	2	24.8045	low	5040	High physical activity	5.4	2	189	105
1038	35-44	Female	1	Housemake	>=20000	1	0	2	34.4529	high	4200	High physical activity	6	2	111.5	76.5
1039	35-44	Female	0	Housemake	>=20000	1	0	1	22.9826	high	2520	medium physical activity	5.3	2	136.5	96
1040	25-34	Male	1	Employe(gov, ngo, self, non-paid)	>=20000	1	0	1	20.6061	high	5040	High physical activity	6	2	141.5	90
1041	35-44	Female	1	Agriculture	>=20000	1	1	2	19.122	low	11760	High physical activity	5.9	2	119	78.5
1042	55-64	Female	0	Housemake	<20000	1	0	2	20.7185	low	15960	High physical activity	5.9	2	106.5	75
1043	25-34	Female	1	Housemake	<20000	1	0	2	24.7091	high	1680	medium physical activity	6	2	115	73.5
1044	55-64	Male	1	Employe(gov, ngo, self, non-paid)	>=20000	1	0	2	22.5	high	4200	High physical activity	6.1	1	142.5	85
1045	45-54	Female	1	Agriculture	<20000	1	0	2	32.8889	high	5880	High physical activity	6.1	2	129.5	83.5
1046	25-34	Female	1	Agriculture	<20000	1	0	2	25.4366	high	1680	medium physical activity	5.8	2	105	70.5
1047	55-64	Male	1	Agriculture	<20000	1	0	2	37.6471	high	5880	High physical activity	5.7	2	116.5	80
1048	25-34	Male	1	Agriculture	<20000	1	0	2	17.8512	high	12040	High physical activity	5.8	2	113.5	77.5
1049	45-54	Female	1	Agriculture	>=20000	1	0	2	23.4667	low	1680	medium physical activity	6.6	2	101.5	66.5
1050	35-44	Female	1	Employe(gov, ngo, self, non-paid)	>=20000	1	0	2	33.7774	high	5880	High physical activity	6.7	1	116	82
1051	55-64	Female	1	Housemake	>=20000	1	0	2	22.3639	low	1260	medium physical activity	5.5	2	106	78
1052	55-64	Male	1	Agriculture	<20000	1	1	2	26.6582	high	1680	medium physical activity	5.9	2	122.5	82.5
1053	45-54	Female	1	Housemake	>=20000	1	1	2	28.7556	high	10080	High physical activity	5.4	2	130.5	90
1054	55-64	Female	1	Housemake	<20000	1	0	2	27.6834	high	9520	High physical activity	5.3	2	112	81.5
1055	35-44	Female	1	Agriculture	>=20000	1	0	2	22.8576	high	11400	High physical activity	5.8	2	115	68
1056	25-34	Female	1	Housemake	>=20000	1	0	2	24.8874	high	3360	High physical activity	6	2	172	96.5
1057	25-34	Female	1	Agriculture	>=20000	1	0	2	18.8677	high	20760	High physical activity	5.1	2	104	74.5
1058	35-44	Female	1	Agriculture	>=20000	1	0	2	25.3333	high	10560	High physical activity	11.7	2	136.5	95.5
1059	45-54	Male	1	Agriculture	>=20000	1	0	2	22.3825	high	16800	High physical activity	5.4	2	118	73.5
1060	55-64	Female	1	Housemake	>=20000	1	0	2	38.7902	high	5880	High physical activity	5.9	2	118.5	79
1061	45-54	Female	0	Agriculture	<20000	1	0	2	25.9302	high	14280	High physical activity	6	2	106.5	69.5
1062	35-44	Male	1	Agriculture	>=20000	1	0	2	24.5994	high	10080	High physical activity	5.5	1	154	87.5
1063	45-54	Male	1	Agriculture	<20000	1	1	2	18.6453	low	10080	High physical activity	5.9	2	139.5	92.5
1064	45-54	Female	1	Housemake	>=20000	1	0	2	26.6655	high	20160	High physical activity	5.6	2	109.5	74
1065	35-44	Female	1	Agriculture	<20000	1	0	2	24.5161	high	3360	High physical activity	5.4	2	100.5	69.5
1066	45-54	Female	0	Agriculture	<20000	1	0	2	25.0376	high	3920	High physical activity	6.9	2	146	96
1067	35-44	Female	1	Agriculture	>=20000	1	1	2	21.2109	low	13440	High physical activity	6.4	2	120.5	72.5
1068	45-54	Female	1	Housemake	>=20000	1	0	2	26.0076	high	11760	High physical activity	8.2	1	121.5	85.5
1069	45-54	Female	1	Housemake	>=20000	1	0	2	32.4444	high	11760	High physical activity	6.4	1	123.5	82
1070	35-44	Female	0	Housemake	>=20000	1	0	2	29.719	high	10080	High physical activity	5.5	1	125.5	85
1071	25-34	Female	1	Housemake	<20000	1	0	2	24.4494	high	1080	medium physical activity	5.4	2	96.5	59
1072	35-44	Female	1	Housemake	>=20000	1	0	2	25.4579	low	5040	High physical activity	5.2	1	113.5	80
1073	25-34	Female	1	Housemake	>=20000	1	0	2	27.5612	high	3360	High physical activity	7.8	1	122.5	82.5
1074	35-44	Female	1	Employe(gov, ngo, self, non-paid)	>=20000	1	0	2	24.7872	high	10080	High physical activity	6	2	117	74.5
1075	45-54	Female	0	Housemake	<20000	0	0	1	19.1156	low	3360	High physical activity	5.9	2	119	76
1076	55-64	Male	1	Agriculture	>=20000	1	0	2	19.3454	low	1680	medium physical activity	4.8	2	141.5	83
1077	45-54	Male	1	Agriculture	>=20000	1	0	2	28.578	high	1680	medium physical activity	5.9	2	157.5	98.5
1078	35-44	Male	1	Employe(gov, ngo, self, non-paid)	>=20000	1	0	1	20.3125	low	7920	High physical activity	5.5	2	138	88
1079	45-54	Male	1	Employe(gov, ngo, self, non-paid)	>=20000	1	1	2	30.1038	high	4200	High physical activity	5.5	2	140	91.5
1080	25-34	Female	1	Agriculture	<20000	1	0	2	19.6044	high	2100	medium physical activity	4.7	2	117.5	81.5
1081	55-64	Female	0	Housemake	<20000	1	0	1	25.1545	high	420	low physical activity	6.2	2	129.5	92
1082	45-54	Male	1	Agriculture	<20000	1	0	1	21.2496	high	24600	High physical activity	6.4	2	114.5	79
1083	55-64	Female	0	Agriculture	>=20000	1	0	1	23.222	high	1440	medium physical activity	6.2	2	105	67
1084	35-44	Female	1	Agriculture	<20000	1	0	2	22.2082	high	13440	High physical activity	6	2	106	75.5
1085	45-54	Female	1	Housemake	>=20000	1	0	2	24.6663	high	5040	High physical activity	5.5	2	125.5	84
1086	55-64	Female	1	Agriculture	<20000	1	0	2	23.1964	high	3720	High physical activity	6	2	115.5	76
1087	35-44	Female	1	Housemake	>=20000	1	0	2	22.5215	high	2520	medium physical activity	6	2	115	77.5
1088	35-44	Male	0	Others(retired, student, others, unemployed)	>=20000	1	0	1	29.1121	high	4200	High physical activity	5.5	2	112.5	74
1089	35-44	Female	1	Housemake	>=20000	1	0	2	29.8382	high	1080	medium physical activity	5.5	2	125	87.5
1090	55-64	Female	1	Housemake	>=20000	1	0	2	33.7693	high	1680	medium physical activity	6.8	2	115	76
1091	35-44	Female	1	Agriculture	>=20000	1	0	2	28.1515	high	6720	High physical activity	5.8	2	127.5	87
1092	45-54	Female	1	Agriculture	<20000	1	0	2	24.2452	high	4440	High physical activity	5.2	1	122	80.5
1093	45-54	Female	1	Agriculture	>=20000	1	0	2	32.2022	high	6120	High physical activity	4.8	2	136.5	88
1094	55-64	Male	1	Agriculture	>=20000	1	0	2	26.2626	high	2040	medium physical activity	5.1	2	134.5	83.5
1095	45-54	Male	1	Labour	<20000	1	0	2	18.3655	low	8640	High physical activity	5.4	2	146.5	94
1096	45-54	Female	1	Agriculture	>=20000	0	0	2	23.4697	high	6720	High physical activity	6.1	2	126	83.5
1097	55-64	Male	1	Agriculture	<20000	1	0	2	24.2363	high	9240	High physical activity	5.6	2	148	87
1098	35-44	Female	1	Housemake	>=20000	1	0	2	28.1476	high	4200	High physical activity	5.6	2	103.5	71.5
1099	35-44	Female	0	Agriculture	<20000	1	0	2	26.7401	high	11760	High physical activity	6	2	101	72.5
1100	55-64	Male	1	Agriculture	>=20000	1	0	2	27.2118	high	4320	High physical activity	5.9	2	106.5	68
1101	35-44	Female	1	Housemake	>=20000	1	0	2	25.155	high	5160	High physical activity	5.3	2	112	79
1102	55-64	Male	1	Others(retired, student, others, unemployed)	>=20000	1	0	2	24.8438	high	7080	High physical activity	8.5	2	151.5	100
1103	55-64	Female	1	Agriculture	<20000	1	0	2	29.022	high	11160	High physical activity	5.3	2	106	70.5
1104	45-54	Female	1	Agriculture	>=20000	1	0	2	22.9803	high	28560	High physical activity	5.8	1	117	78.5
1105	45-54	Female	1	Agriculture	<20000	1	0	2	23.2444	high	14520	High physical activity	5.5	2	134	85.5
1106	35-44	Female	1	Others(retired, student, others, unemployed)	>=20000	1	1	2	30.1329	high	5040	High physical activity	5.5	2	116.5	80
1107	55-64	Female	1	Housemake	>=20000	1	0	2	19.728	high	8400	High physical activity	7	2	151	97
1108	35-44	Female	1	Housemake	<20000	1	0	2	25.5884	high	4200	High physical activity	5.9	2	106	73.5
1109	35-44	Female	1	Housemake	>=20000	1	0	2	25.4767	low	10920	High physical activity	5.9	2	107	74.5
1110	35-44	Female	1	Agriculture	>=20000	1	0	2	30.0104	high	7560	High physical activity	5.2	1	120.5	87.5
1111	45-54	Male	1	Others(retired, student, others, unemployed)	<20000	1	0	2	24.3141	high	10320	High physical activity	5.4	2	109	79.5
1112	35-44	Female	1	Agriculture	>=20000	1	0	2	26.0077	high	11760	High physical activity	5.1	2	97.5	68
1113	45-54	Female	1	Housemake	>=20000	1	0	2	25.7883	high	24360	High physical activity	5.5	2	131	88
1114	25-34	Female	1	Employe(gov, ngo, self, non-paid)	>=20000	1	1	2	27.1746	high	6720	High physical activity	6	1	115	88
1115	35-44	Female	1	Employe(gov, ngo, self, non-paid)	>=20000	1	0	2	33.2778	high	5880	High physical activity	5.5	2	101	75
1116	55-64	Female	1	Housemake	<20000	1	0	2	23.3778	high	8400	High physical activity	6	1	139	89.5
1117	35-44	Female	1	Housemake	>=20000	1	0	1	21.6797	high	21840	High physical activity	5.5	2	101.5	66
1118	35-44	Female	1	Agriculture	>=20000	1	0	2	26.7556	high	9240	High physical activity	7	1	112	77
1119	35-44	Female	1	Others(retired, student, others, unemployed)	<20000	1	0	2	24.7341	high	10080	High physical activity	5.3	1	106	69
1120	55-64	Female	1	Agriculture	>=20000	1	0	1	15.2186	low	10080	High physical activity	5.2	2	92.5	67
1121	45-54	Male	1	Labour	<20000	1	0	2	21.4875	low	15120	High physical activity	5.9	2	116.5	80
1122	45-54	Female	1	Employe(gov, ngo, self, non-paid)	>=20000	1	0	2	36.6651	high	5040	High physical activity	5.9	2	133.5	84
1123	55-64	Female	0	Labour	<20000	1	0	2	20.4065	high	10080	High physical activity	5.3	2	110	77
1124	35-44	Female	1	Housemake	>=20000	1	0	2	30.6983	high	9660	High physical activity	5.5	2	116.5	72
1125	35-44	Male	1	Labour	<20000	1	0	2	24.8789	high	18480	High physical activity	7.2	1	147	90
1126	45-54	Male	1	Employe(gov, ngo, self, non-paid)	>=20000	1	0	2	28.1359	high	6240	High physical activity	4.9	2	169	94
1127	45-54	Male	1	Agriculture	>=20000	0	0	2	26.1397	high	1680	medium physical activity	5.5	1	147.5	83.5
1128	35-44	Female	1	Employe(gov, ngo, self, non-paid)	>=20000	1	0	2	29.397	high	14160	High physical activity	6.3	2	113	77.5
1129	35-44	Female	1	Agriculture	<20000	1	0	2	25.974	high	9240	High physical activity	6	2	115.5	75
1130	55-64	Male	1	Agriculture	<20000	0	0	2	21.4447	high	33600	High physical activity	6.2	2	130.5	82.5
1131	35-44	Female	0	Employe(gov, ngo, self, non-paid)	>=20000	1	0	2	30.2545	high	7560	High physical activity	5.1	2	105.5	70.5
1132	45-54	Female	1	Agriculture	<20000	1	0	2	26.3585	high	5880	High physical activity	5.7	2	117.5	83.5
1133	25-34	Female	1	Housemake	>=20000	1	0	2	26.2648	high	13440	High physical activity	4.4	2	109.5	69
1134	35-44	Female	1	Agriculture	>=20000	1	0	2	30.4038	high	16680	High physical activity	4.8	2	119.5	78.5
1135	45-54	Female	1	Agriculture	>=20000	1	0	2	23.2446	high	13200	High physical activity	5.8	2	116.5	67.5
1136	45-54	Female	1	Housemake	>=20000	1	0	2	32.8731	high	9240	High physical activity	7.9	1	123.5	80.5
1137	35-44	Male	1	Employe(gov, ngo, self, non-paid)	<20000	1	0	2	28.7236	high	25200	High physical activity	5.6	2	112.5	65
1138	45-54	Female	0	Agriculture	<20000	1	1	1	22.6306	high	12400	High physical activity	7.4	2	137	98
1139	45-54	Male	1	Others(retired, student, others, unemployed)	>=20000	1	0	2	26.0938	high	4480	High physical activity	5.4	2	139	108.5
1140	35-44	Female	1	Housemake	>=20000	1	0	2	26.7111	high	5880	High physical activity	5.3	2	136	91.5
1141	35-44	Female	0	Housemake	<20000	1	0	2	28.6412	high	10920	High physical activity	5.4	2	119	85
1142	35-44	Female	1	Agriculture	>=20000	0	0	2	29.3105	high	8680	High physical activity	5.4	2	128.5	97.5
1143	35-44	Male	1	Labour	>=20000	1	0	2	20.9502	low	29520	High physical activity	4.6	2	124	83.5
1144	25-34	Male	1	Agriculture	>=20000	0	1	2	23.4236	high	3360	High physical activity	5.4	2	113.5	84
1145	45-54	Female	0	Employe(gov, ngo, self, non-paid)	<20000	0	1	2	22.398	high	7000	High physical activity	5.4	2	127.5	84.5
1146	55-64	Male	1	Labour	>=20000	0	0	2	24.136	high	33600	High physical activity	6.3	2	161.5	95
1147	35-44	Female	1	Agriculture	<20000	1	0	2	29.9986	high	4920	High physical activity	5.2	2	105.5	75.5
1148	45-54	Male	1	Employe(gov, ngo, self, non-paid)	<20000	1	0	1	19.1681	high	1440	medium physical activity	5.6	2	133	96.5
1149	45-54	Female	0	Employe(gov, ngo, self, non-paid)	>=20000	1	0	2	34.4225	high	1920	medium physical activity	5.7	1	106.5	83.5
1150	55-64	Male	1	Agriculture	>=20000	1	0	1	20.9739	high	28560	High physical activity	5.5	2	123	84.5
1151	35-44	Female	1	Housemake	>=20000	1	0	2	27.4119	high	11760	High physical activity	5.7	2	107	65.5
1152	45-54	Male	1	Others(retired, student, others, unemployed)	>=20000	1	1	1	27.0538	high	560	low physical activity	5.3	2	98.5	69
1153	55-64	Male	1	Agriculture	>=20000	1	0	2	19.569	low	10200	High physical activity	5.6	2	114	82.5
1154	35-44	Female	1	Housemake	>=20000	1	0	2	35.437	high	5880	High physical activity	5.5	2	109.5	70.5
1155	35-44	Male	1	Others(retired, student, others, unemployed)	>=20000	1	0	1	23.8408	high	3360	High physical activity	5.7	1	120	78.5
1156	55-64	Female	1	Agriculture	>=20000	1	0	2	26.4573	high	11040	High physical activity	6.3	2	127	91.5
1157	35-44	Female	1	Housemake	<20000	1	0	2	24.8907	high	16800	High physical activity	5.4	1	105.5	75.5
1158	45-54	Male	1	Employe(gov, ngo, self, non-paid)	>=20000	1	0	2	20.5676	high	2700	medium physical activity	5.8	2	119	81
1159	45-54	Female	0	Housemake	<20000	1	0	2	38.9018	high	3360	High physical activity	6	2	157.5	85.5
1160	35-44	Female	1	Housemake	>=20000	1	0	2	27.1814	high	17640	High physical activity	5.9	2	106.5	83
1161	45-54	Female	1	Agriculture	>=20000	1	0	2	22.5545	high	21840	High physical activity	5.3	2	143	94
1162	45-54	Female	1	Housemake	>=20000	1	1	2	32.2888	high	12600	High physical activity	5.5	1	110.5	80
1163	35-44	Female	1	Housemake	>=20000	1	0	2	30.868	high	21840	High physical activity	5.2	2	124	89
1164	55-64	Male	1	Employe(gov, ngo, self, non-paid)	>=20000	1	0	2	29.7143	high	4200	High physical activity	4.4	2	112.5	82
1165	45-54	Female	0	Agriculture	>=20000	1	0	1	18.1705	high	5880	High physical activity	5.3	2	144	76
1166	55-64	Male	1	Agriculture	>=20000	1	0	2	30.2599	high	3920	High physical activity	7.9	2	140	77.5
1167	55-64	Female	1	Agriculture	<20000	1	0	2	27.0918	high	3360	High physical activity	5.9	2	140	90
1168	25-34	Male	1	Housemake	>=20000	1	0	2	33.5789	high	3360	High physical activity	9.5	2	129	88.5
1169	45-54	Female	1	Housemake	>=20000	1	0	2	34.5649	high	5880	High physical activity	5.9	2	141	100.5
1170	35-44	Female	1	Housemake	>=20000	1	0	2	29.9116	high	5880	High physical activity	5.4	2	125	83.5
1171	45-54	Female	1	Agriculture	>=20000	1	0	2	24.5864	high	8400	High physical activity	6.3	2	111.5	78.5
1172	35-44	Female	1	Housemake	>=20000	1	0	2	22.5315	high	5040	High physical activity	5.9	2	100.5	74
1173	45-54	Female	1	Housemake	>=20000	1	0	1	27.3266	high	3360	High physical activity	5	2	104	70.5
1174	35-44	Female	1	Agriculture	<20000	1	0	2	25.2421	high	20160	High physical activity	5.8	2	97.5	71.5
1175	55-64	Female	1	Housemake	>=20000	1	0	2	31.5011	high	7000	High physical activity	5.4	2	130.5	91
1176	25-34	Male	0	Others(retired, student, others, unemployed)	>=20000	1	0	1	19.262	low	2520	medium physical activity	5.5	2	124	85.5
1177	35-44	Female	1	Housemake	>=20000	1	0	2	37.0309	high	6720	High physical activity	6.2	2	117	84
1178	55-64	Male	1	Agriculture	>=20000	1	1	2	23.3543	high	4200	High physical activity	6.7	2	112.5	69.5
1179	55-64	Male	1	Employe(gov, ngo, self, non-paid)	>=20000	1	1	1	28.0404	high	6480	High physical activity	6	2	122	78.5
1180	35-44	Male	1	Employe(gov, ngo, self, non-paid)	<20000	1	0	2	27.3275	high	15180	High physical activity	6.9	2	128.5	79.5
1181	35-44	Female	1	Agriculture	>=20000	1	0	2	19.429	low	24480	High physical activity	6	2	119	82.5
1182	35-44	Female	1	Employe(gov, ngo, self, non-paid)	>=20000	1	0	2	28.6516	high	6020	High physical activity	4.9	1	129	86
1183	35-44	Female	1	Agriculture	>=20000	1	0	2	18.9298	low	14280	High physical activity	5.4	2	103	71
1184	55-64	Female	1	Housemake	>=20000	1	0	1	21.8577	high	13080	High physical activity	5.5	2	119	72.5
1185	55-64	Female	0	Agriculture	<20000	1	0	2	25.9694	high	5040	High physical activity	5.6	2	134.5	93.5
1186	35-44	Female	1	Housemake	>=20000	0	0	2	19.4667	low	5040	High physical activity	5.2	1	119.5	78.5
1187	45-54	Female	1	Agriculture	>=20000	1	1	2	29.3692	high	7840	High physical activity	7	2	122	81
1188	55-64	Female	1	Agriculture	<20000	1	0	1	20.2442	high	11760	High physical activity	8.2	2	129	92
1189	25-34	Female	1	Agriculture	<20000	1	0	2	23.8444	high	6720	High physical activity	8.5	2	95	69
1190	25-34	Female	1	Agriculture	>=20000	1	0	2	25.8035	high	21840	High physical activity	5.6	2	148	97.5
1191	45-54	Female	1	Housemake	>=20000	1	0	2	23.5355	high	10080	High physical activity	5.7	2	103	72
1192	45-54	Female	1	Agriculture	>=20000	1	0	2	26.8	high	364	low physical activity	5.9	1	126.5	83
1193	35-44	Male	1	Employe(gov, ngo, self, non-paid)	>=20000	1	0	2	27.024	high	10080	High physical activity	6	2	122.5	82.5
1194	45-54	Female	1	Housemake	>=20000	1	0	2	25.4259	high	11760	High physical activity	4.9	1	125.5	77.5
1195	35-44	Female	1	Housemake	>=20000	1	0	2	31.2728	high	10920	High physical activity	5.1	1	106	69.5
1196	45-54	Female	1	Housemake	>=20000	1	1	2	23.5077	high	9240	High physical activity	5.3	2	106.5	77
1197	45-54	Female	0	Housemake	>=20000	1	0	2	23.6013	high	8960	High physical activity	8.1	1	115	82
1198	45-54	Male	1	Agriculture	>=20000	1	0	1	20.9325	high	3840	High physical activity	6.2	2	119.5	83
1199	45-54	Male	1	Employe(gov, ngo, self, non-paid)	<20000	1	0	2	27.9365	low	840	medium physical activity	5.2	2	138	87
1200	45-54	Female	1	Agriculture	<20000	1	0	2	23.0922	high	8400	High physical activity	4.9	2	115.5	79.5
1201	45-54	Female	0	Housemake	>=20000	1	1	2	31.6184	high	2520	medium physical activity	6.2	2	114.5	71
1202	55-64	Female	1	Housemake	>=20000	1	1	2	21.884	high	8400	High physical activity	9.5	2	122.5	79
1203	25-34	Female	1	Employe(gov, ngo, self, non-paid)	>=20000	1	0	2	39.334	high	7560	High physical activity	6.8	2	103	73.5
1204	25-34	Female	1	Housemake	>=20000	1	0	2	22.0444	high	10320	High physical activity	5	2	102	66
1205	45-54	Female	1	Agriculture	<20000	1	0	2	21.3778	low	6720	High physical activity	5.8	2	116.5	70.5
1206	35-44	Female	1	Employe(gov, ngo, self, non-paid)	<20000	1	1	2	27.2247	high	1680	medium physical activity	5.2	1	114	82
1207	45-54	Female	1	Housemake	>=20000	1	0	2	28.9231	high	9480	High physical activity	5	2	105.5	70.5
1208	45-54	Female	1	Agriculture	>=20000	1	1	2	27.5342	high	10320	High physical activity	6.1	2	113	71
1209	25-34	Female	1	Employe(gov, ngo, self, non-paid)	>=20000	1	0	2	31.6118	high	9200	High physical activity	5.2	1	112.5	77.5
1210	45-54	Female	1	Housemake	>=20000	1	0	2	32.7307	low	8400	High physical activity	9.3	1	121	87
1211	35-44	Female	1	Housemake	<20000	1	1	2	23.538	low	21840	High physical activity	5.6	2	124	86.5
1212	35-44	Female	1	Housemake	<20000	1	0	2	22.0308	high	25200	High physical activity	5.3	2	113	81
1213	45-54	Female	1	Housemake	<20000	1	0	2	26.1849	high	7280	High physical activity	5.5	2	109.5	75
1214	25-34	Female	1	Housemake	>=20000	1	0	2	20.6094	high	6720	High physical activity	5.5	1	95.5	60.5
1215	45-54	Female	1	Agriculture	>=20000	1	1	2	20.4518	low	13440	High physical activity	5.9	2	126	80
1216	45-54	Male	1	Labour	<20000	1	1	1	20.4541	low	16800	High physical activity	5.6	2	107	73
1217	55-64	Male	1	Agriculture	>=20000	1	1	2	17.6125	low	13440	High physical activity	6	2	142.5	62.5
1218	35-44	Male	1	Others(retired, student, others, unemployed)	>=20000	1	0	2	28.5467	high	5740	High physical activity	6	2	144	91
1219	35-44	Male	1	Others(retired, student, others, unemployed)	<20000	1	1	2	21.0814	high	25200	High physical activity	5.2	1	122	79.5
1220	55-64	Male	1	Agriculture	<20000	1	0	1	18.45	low	2040	medium physical activity	6.9	2	132.5	76.5
1221	45-54	Female	1	Employe(gov, ngo, self, non-paid)	<20000	1	0	2	25.2922	high	11520	High physical activity	5.6	2	107	66
1222	55-64	Male	1	Agriculture	<20000	1	0	1	17.5278	high	28560	High physical activity	6.3	1	118.5	86
1223	55-64	Male	1	Others(retired, student, others, unemployed)	>=20000	1	1	2	23.3706	high	10080	High physical activity	13.8	2	140	82.5
1224	35-44	Female	1	Agriculture	<20000	1	1	2	27.8541	high	15960	High physical activity	5.6	2	138.5	98
1225	45-54	Female	1	Agriculture	>=20000	1	1	2	26.3051	high	15120	High physical activity	4.6	1	113	78
1226	25-34	Female	1	Housemake	<20000	1	0	2	23.3056	high	840	medium physical activity	4.7	2	110.5	71
1227	25-34	Female	1	Housemake	<20000	1	0	2	23.3333	high	6720	High physical activity	5	2	116	79.5
1228	55-64	Female	0	Housemake	>=20000	1	0	2	21.5756	high	19320	High physical activity	13.9	1	119	69.5
1229	55-64	Female	1	Agriculture	<20000	0	0	2	23.2988	high	35280	High physical activity	5.3	2	131	81.5
1230	45-54	Female	1	Agriculture	>=20000	1	0	2	28.6706	high	20160	High physical activity	4.6	2	116.5	82.5
1231	55-64	Female	1	Housemake	<20000	1	1	2	28.2422	high	5700	High physical activity	5.2	2	126.5	84
1232	25-34	Male	1	Employe(gov, ngo, self, non-paid)	<20000	1	0	2	17.4227	low	17040	High physical activity	5.3	2	116.5	78.5
1233	45-54	Female	1	Agriculture	<20000	1	0	2	23.5043	high	11760	High physical activity	5.6	2	110	71.5
1234	35-44	Female	1	Agriculture	>=20000	1	1	2	20.5607	high	14568	High physical activity	5.8	2	116.5	76
1235	35-44	Female	1	Agriculture	>=20000	1	1	2	30.218	high	12240	High physical activity	7.2	2	141	92.5
1236	55-64	Female	0	Employe(gov, ngo, self, non-paid)	<20000	1	1	2	29.4693	high	8400	High physical activity	8.3	1	128.5	77
1237	45-54	Female	1	Agriculture	<20000	1	1	2	24.0234	high	9360	High physical activity	8.3	1	109.5	67
1238	45-54	Female	1	Housemake	>=20000	1	1	2	35.63	high	16800	High physical activity	5.4	2	132.5	90.5
1239	45-54	Female	1	Agriculture	>=20000	1	0	2	25.8667	high	21840	High physical activity	5.3	2	121	91.5
1240	35-44	Female	1	Agriculture	>=20000	1	0	2	26.9357	high	25200	High physical activity	6.2	2	147.5	95.5
1241	35-44	Male	1	Agriculture	<20000	1	1	1	20.0472	low	14160	High physical activity	5	1	114	61.5
1242	45-54	Male	1	Agriculture	<20000	1	0	2	24.9479	high	23520	High physical activity	8.4	1	136.5	87
1243	35-44	Male	1	Employe(gov, ngo, self, non-paid)	<20000	1	0	2	26.0145	high	8400	High physical activity	6	2	124	73
1244	45-54	Female	1	Housemake	>=20000	1	1	2	25.6209	high	10920	High physical activity	4.7	2	110	73.5
1245	35-44	Male	1	Employe(gov, ngo, self, non-paid)	>=20000	1	0	2	23.4082	high	8400	High physical activity	4.8	2	121.5	75
1246	35-44	Male	1	Employe(gov, ngo, self, non-paid)	>=20000	1	0	1	29.9036	high	10080	High physical activity	6.1	2	110.5	77.5
1247	45-54	Female	1	Agriculture	<20000	1	0	2	22.6457	high	13440	High physical activity	4.8	2	116	85
1248	45-54	Female	0	Agriculture	<20000	0	1	2	19.1883	low	13440	High physical activity	5.3	2	124.5	79.5
1249	35-44	Male	1	Employe(gov, ngo, self, non-paid)	>=20000	1	1	2	21.9897	low	11040	High physical activity	4.7	2	133.5	89
1250	55-64	Female	0	Agriculture	<20000	1	0	2	31.3424	high	8400	High physical activity	6	2	109.5	80.5
1251	35-44	Male	1	Employe(gov, ngo, self, non-paid)	>=20000	1	0	2	24.62	high	13200	High physical activity	5	2	114.5	79
1252	35-44	Female	1	Agriculture	>=20000	1	0	2	24.6156	high	9240	High physical activity	5.8	2	116	81.5
1253	55-64	Female	1	Agriculture	<20000	0	0	2	25.721	high	11880	High physical activity	7.2	2	126.5	85.5
1254	55-64	Female	0	Agriculture	>=20000	1	0	1	18.2164	low	15120	High physical activity	5.1	2	100.5	63.5
1255	35-44	Female	1	Agriculture	<20000	1	1	2	25.0102	high	29400	High physical activity	6.2	2	121	80.5
1256	55-64	Male	1	Agriculture	>=20000	1	0	1	20.159	high	5040	High physical activity	5.9	2	169	108
1257	45-54	Female	1	Agriculture	>=20000	1	0	2	27.3034	high	12600	High physical activity	6	2	135	91
1258	45-54	Male	1	Employe(gov, ngo, self, non-paid)	<20000	1	0	2	18.2167	low	21000	High physical activity	4.6	2	112.5	71
1259	35-44	Female	1	Agriculture	>=20000	1	0	2	28.4113	high	13440	High physical activity	5.9	2	119	81
1260	55-64	Male	1	Agriculture	<20000	1	0	1	20.7988	high	1920	medium physical activity	5.7	2	141.5	82.5
1261	35-44	Male	1	Housemake	<20000	1	0	2	22.435	high	13440	High physical activity	5.3	2	113.5	75
1262	35-44	Female	1	Employe(gov, ngo, self, non-paid)	<20000	1	0	2	22.232	low	7200	High physical activity	5.3	2	104	77
1263	35-44	Female	1	Agriculture	>=20000	1	0	2	34.3219	high	5520	High physical activity	7.6	1	129	87
1264	35-44	Female	1	Employe(gov, ngo, self, non-paid)	>=20000	1	0	2	22.5161	high	6720	High physical activity	5.3	2	125.5	94
1265	45-54	Male	1	Agriculture	<20000	1	1	1	19.806	low	11320	High physical activity	5.5	2	112	73.5
1266	55-64	Female	0	Housemake	>=20000	1	0	1	18.7711	high	10080	High physical activity	5	2	104.5	71
1267	55-64	Female	1	Housemake	>=20000	1	0	2	23.3726	high	3360	High physical activity	5.9	2	130.5	93.5
1268	35-44	Male	1	Agriculture	>=20000	1	1	1	25.2976	high	33600	High physical activity	6	2	136	88
1269	45-54	Female	1	Agriculture	<20000	1	0	2	26.6852	high	7560	High physical activity	7.3	2	114.5	82
1270	35-44	Female	1	Agriculture	<20000	1	0	2	21.9839	high	5040	High physical activity	5.3	2	109.5	77
1271	55-64	Female	1	Agriculture	>=20000	1	0	1	21.3111	low	2760	medium physical activity	6	2	94.5	68
1272	35-44	Female	1	Agriculture	>=20000	1	0	2	19.8137	low	15960	High physical activity	5.9	1	141	94
1273	35-44	Male	1	Employe(gov, ngo, self, non-paid)	<20000	1	0	2	26.8116	high	5880	High physical activity	8.1	1	153.5	86
1274	25-34	Female	0	Others(retired, student, others, unemployed)	<20000	1	0	2	20.3254	low	5520	High physical activity	5.3	2	119	84
1275	55-64	Female	1	Housemake	<20000	1	0	2	15.1953	high	9960	High physical activity	5.4	2	133.5	93.5
1276	35-44	Female	1	Agriculture	<20000	1	0	2	26.5557	high	36960	High physical activity	7.5	1	121	85.5
1277	55-64	Male	1	Agriculture	<20000	1	0	1	19.6855	high	15120	High physical activity	6	2	115	80
1278	45-54	Female	1	Agriculture	>=20000	1	1	2	23.6541	high	15960	High physical activity	5.3	2	126.5	80.5
1279	35-44	Female	1	Agriculture	>=20000	1	0	2	23.7891	low	23520	High physical activity	5.3	2	112.5	75.5
1280	25-34	Female	1	Employe(gov, ngo, self, non-paid)	>=20000	1	0	2	25.7834	low	8400	High physical activity	5.6	2	124.5	84.5
1281	45-54	Female	0	Housemake	>=20000	1	0	1	35.4631	high	8400	High physical activity	6	1	128	89
1282	35-44	Female	1	Agriculture	>=20000	1	0	2	24.905	high	10080	High physical activity	5.6	1	120.5	73.5
1283	55-64	Male	1	Agriculture	<20000	1	1	1	17.1399	high	10920	High physical activity	5.6	2	151	79.5
1284	25-34	Male	1	Agriculture	<20000	1	0	1	25.8645	high	4080	High physical activity	5.9	1	140.5	92.5
1285	55-64	Male	1	Others(retired, student, others, unemployed)	<20000	1	0	2	20.4688	high	6720	High physical activity	5.4	2	122	77.5
1286	35-44	Male	1	Employe(gov, ngo, self, non-paid)	<20000	1	0	2	26.4594	high	6720	High physical activity	5.5	2	141.5	96.5
1287	25-34	Male	1	Agriculture	>=20000	1	0	2	21.0457	low	24960	High physical activity	5.2	2	108.5	75
1288	45-54	Female	1	Agriculture	>=20000	1	0	2	20.4072	low	16800	High physical activity	5.2	2	141	87
1289	55-64	Female	1	Housemake	>=20000	1	0	2	27.1079	high	9240	High physical activity	6.2	1	109.5	75
1290	45-54	Male	1	Employe(gov, ngo, self, non-paid)	>=20000	1	0	2	20.5499	high	7560	High physical activity	5.2	2	118	84.5
1291	55-64	Female	0	Agriculture	>=20000	1	0	2	15.7752	high	30240	High physical activity	5.6	2	120	73.5
1292	55-64	Male	1	Agriculture	<20000	1	0	1	19.1473	low	31920	High physical activity	5.3	2	120	72.5
1293	55-64	Female	1	Employe(gov, ngo, self, non-paid)	<20000	1	0	2	27.1411	high	6720	High physical activity	5.9	2	123	81
1294	25-34	Female	1	Agriculture	<20000	1	0	2	22.4756	high	15120	High physical activity	11.6	2	102	68.5
1295	25-34	Female	1	Housemake	>=20000	1	0	2	21.1556	high	20160	High physical activity	6	2	118.5	84
1296	35-44	Female	1	Agriculture	<20000	1	0	2	25.2363	high	5880	High physical activity	5.8	2	105.5	78
1297	45-54	Female	1	Employe(gov, ngo, self, non-paid)	>=20000	1	0	2	33.4201	high	5040	High physical activity	6.4	2	131	94
1298	35-44	Male	1	Employe(gov, ngo, self, non-paid)	>=20000	1	0	2	24.7341	high	1800	medium physical activity	5.9	1	132	95
1299	45-54	Female	0	Employe(gov, ngo, self, non-paid)	>=20000	1	0	2	23.8955	low	11040	High physical activity	5.6	2	105.5	76.5
1300	25-34	Male	1	Others(retired, student, others, unemployed)	>=20000	1	0	1	22.0493	high	3360	High physical activity	5.3	1	115	78
1301	35-44	Female	1	Housemake	>=20000	1	0	2	27.3723	high	9240	High physical activity	5.3	2	105	73
1302	55-64	Female	0	Others(retired, student, others, unemployed)	<20000	1	0	2	23.4559	high	8400	High physical activity	5.4	1	116	81.5
1303	35-44	Female	1	Employe(gov, ngo, self, non-paid)	<20000	1	0	2	23.5504	low	13440	High physical activity	5.7	2	104.5	65
1304	45-54	Male	1	Employe(gov, ngo, self, non-paid)	<20000	1	0	2	29.1112	high	5040	High physical activity	5.3	2	128.5	89
1305	25-34	Female	1	Housemake	<20000	1	0	2	23.4222	high	6720	High physical activity	5	2	102	69.5
1306	25-34	Female	1	Housemake	>=20000	1	0	2	27.0516	high	9880	High physical activity	5.2	1	111	79
1307	45-54	Female	1	Housemake	>=20000	1	0	2	23.7007	low	10080	High physical activity	4.7	2	103	75.5
1308	35-44	Female	1	Agriculture	>=20000	1	0	2	23.0667	low	13860	High physical activity	5.5	2	138	83.5
1309	45-54	Male	1	Agriculture	<20000	1	0	2	24.9121	high	840	medium physical activity	5	2	152	102.5
1310	35-44	Female	0	Housemake	<20000	1	0	1	28.9892	high	11760	High physical activity	6.1	2	126.5	86.5
1311	45-54	Female	1	Housemake	>=20000	1	0	2	23.8536	high	6720	High physical activity	6.9	2	134	86.5
1312	45-54	Female	1	Agriculture	<20000	1	0	2	22.5324	high	10080	High physical activity	6.2	2	131	84.5
1313	35-44	Female	1	Agriculture	>=20000	1	0	2	28.7304	high	34000	High physical activity	5.9	2	115.5	76
1314	45-54	Male	1	Employe(gov, ngo, self, non-paid)	<20000	1	0	2	26.4855	high	1680	medium physical activity	5.3	2	133.5	94
1315	45-54	Male	1	Others(retired, student, others, unemployed)	<20000	1	0	2	22.6136	high	5280	High physical activity	4.4	2	117	78.5
1316	55-64	Male	0	Labour	<20000	1	0	2	28.266	high	29400	High physical activity	11.2	2	130	89
1317	55-64	Female	1	Agriculture	>=20000	1	0	2	24.7152	low	11760	High physical activity	6.3	2	110	78.5
1318	35-44	Female	1	Housemake	>=20000	1	0	2	24.2452	high	6720	High physical activity	5.9	1	101	69.5
1319	55-64	Male	1	Agriculture	>=20000	1	1	2	23.6521	high	15600	High physical activity	5.7	2	133	78.5
1320	25-34	Male	1	Employe(gov, ngo, self, non-paid)	<20000	1	0	1	18.4425	low	13440	High physical activity	5.8	2	117	83.5
1321	25-34	Male	0	Employe(gov, ngo, self, non-paid)	>=20000	1	0	2	22.3386	low	2520	medium physical activity	5	2	107	68.5
1322	45-54	Male	1	Employe(gov, ngo, self, non-paid)	<20000	1	0	2	25.4561	high	6720	High physical activity	5.5	2	138.5	101
1323	35-44	Female	1	Employe(gov, ngo, self, non-paid)	>=20000	1	1	2	29.7788	high	8400	High physical activity	6.4	2	105	74.5
1324	55-64	Male	1	Labour	<20000	1	0	2	21.5665	high	1200	medium physical activity	5.8	2	159	107
1325	45-54	Male	1	Employe(gov, ngo, self, non-paid)	<20000	1	0	2	24.2422	high	3360	High physical activity	8.6	2	157.5	95
1326	55-64	Female	1	Housemake	<20000	1	0	1	28.2538	high	0	low physical activity	5.6	2	149	103.5
1327	35-44	Female	1	Housemake	>=20000	1	0	2	19.4307	low	12120	High physical activity	5.2	2	113	79.5
1328	35-44	Male	1	Employe(gov, ngo, self, non-paid)	>=20000	1	0	2	24.6965	high	2940	medium physical activity	6	2	151.5	96
1329	55-64	Female	1	Agriculture	<20000	1	0	2	23.9431	high	6720	High physical activity	4.9	2	117	85.5
1330	25-34	Male	1	Others(retired, student, others, unemployed)	<20000	1	0	1	24.977	high	11040	High physical activity	4.5	2	125	83.5
1331	55-64	Female	1	Housemake	<20000	1	0	2	30.42	high	4200	High physical activity	5.6	2	129	81
1332	55-64	Male	1	Agriculture	>=20000	1	0	1	26.9727	high	2520	medium physical activity	6.7	2	134	84.5
1333	25-34	Female	1	Agriculture	>=20000	1	0	2	26.6667	low	10080	High physical activity	6.1	2	98	72
1334	35-44	Female	1	Employe(gov, ngo, self, non-paid)	>=20000	1	0	2	20.9563	high	10920	High physical activity	5.8	2	101.5	62.5
1335	45-54	Female	1	Agriculture	<20000	1	0	2	25.4986	high	9840	High physical activity	6.2	2	131.5	82.5
1336	55-64	Male	1	Others(retired, student, others, unemployed)	<20000	1	0	2	27.438	low	5880	High physical activity	7.3	2	125	82
1337	45-54	Male	1	Employe(gov, ngo, self, non-paid)	>=20000	1	0	2	27.2366	high	5540	High physical activity	5.7	2	117	90.5
1338	45-54	Female	1	Housemake	<20000	1	0	2	23.5547	high	6360	High physical activity	6.2	2	97.5	63.5
1339	55-64	Female	1	Agriculture	>=20000	1	0	2	20.7094	low	13440	High physical activity	5.9	2	107.5	77.5
1340	35-44	Female	1	Housemake	>=20000	1	0	2	24.4889	high	3920	High physical activity	5.5	2	120.5	86
1341	55-64	Female	0	Housemake	>=20000	1	0	2	31.5501	high	1200	medium physical activity	5.8	2	123.5	89
1342	55-64	Female	0	Housemake	<20000	1	0	1	18.923	high	5640	High physical activity	5.9	2	141	75.5
1343	45-54	Female	1	Housemake	<20000	1	0	2	19.0135	high	8400	High physical activity	5.1	2	110.5	79
1344	25-34	Female	1	Others(retired, student, others, unemployed)	>=20000	1	0	2	24.5422	high	8400	High physical activity	5.6	2	114.5	81.5
1345	35-44	Female	1	Housemake	>=20000	1	0	2	29.5347	high	13200	High physical activity	6	2	125	86
1346	35-44	Female	1	Agriculture	>=20000	1	0	2	23.9501	high	12360	High physical activity	5.3	2	114	67
1347	25-34	Female	1	Housemake	>=20000	1	0	2	33.7372	high	6120	High physical activity	5.9	2	109.5	75.5
1348	35-44	Male	1	Employe(gov, ngo, self, non-paid)	>=20000	1	0	2	25.0036	low	9000	High physical activity	6	2	119	78.5
1349	55-64	Male	1	Agriculture	>=20000	0	0	1	18.6645	high	8880	High physical activity	5.6	1	119	81.5
1350	25-34	Female	1	Agriculture	>=20000	1	0	2	27.2795	low	21840	High physical activity	5.3	2	115	75.5
1351	45-54	Male	1	Agriculture	<20000	1	0	2	19.9958	low	12480	High physical activity	5.3	2	119	68.5
1352	25-34	Male	1	Labour	>=20000	1	0	1	19.8352	low	3360	High physical activity	6	2	119	79.5
1353	35-44	Female	1	Agriculture	>=20000	1	0	2	29.7088	high	39480	High physical activity	5.5	2	117	79
1354	45-54	Female	1	Housemake	<20000	1	0	2	34.8669	high	3360	High physical activity	6.8	1	123	73.5
1355	55-64	Male	1	Agriculture	<20000	1	1	1	21.986	low	5880	High physical activity	5.3	2	115.5	77
1356	35-44	Female	1	Agriculture	>=20000	1	0	1	25.307	high	18480	High physical activity	5.5	1	127	85
1357	35-44	Female	1	Labour	<20000	1	1	1	30.2973	high	21480	High physical activity	6.2	2	76.5	90
1358	45-54	Male	1	Agriculture	>=20000	1	0	2	18.5771	high	19680	High physical activity	5.5	2	136	91
1359	45-54	Female	0	Labour	<20000	1	0	1	23.266	high	22680	High physical activity	5.5	2	137	90
1360	55-64	Male	1	Agriculture	<20000	1	0	2	28.2935	high	6720	High physical activity	9	1	137	96.5
1361	45-54	Male	1	Employe(gov, ngo, self, non-paid)	>=20000	1	0	1	24.7567	high	1680	medium physical activity	5.3	2	147	94.5
1362	55-64	Female	1	Housemake	>=20000	1	1	1	21.2411	high	5040	High physical activity	7.3	2	120	75.5
1363	45-54	Female	1	Employe(gov, ngo, self, non-paid)	>=20000	1	0	2	31.1907	high	6720	High physical activity	5.9	1	139.5	96.5
1364	35-44	Female	1	Housemake	<20000	1	0	2	32.0831	high	8400	High physical activity	4.1	2	106	70.5
1365	25-34	Male	1	Employe(gov, ngo, self, non-paid)	>=20000	1	0	2	26.0327	low	3360	High physical activity	5.2	2	129.5	84
1366	35-44	Female	1	Employe(gov, ngo, self, non-paid)	<20000	1	1	2	27.1186	high	11760	High physical activity	6.9	2	109	74.5
1367	45-54	Female	1	Housemake	<20000	1	1	2	18.9671	low	25200	High physical activity	5.4	2	127	84
1368	35-44	Female	1	Housemake	>=20000	1	1	2	31.5146	high	8400	High physical activity	5.5	2	143	83.5
1369	55-64	Male	1	Others(retired, student, others, unemployed)	>=20000	1	0	2	27.7551	high	16800	High physical activity	5.4	2	172.5	103
1370	45-54	Female	1	Housemake	>=20000	1	0	2	27.251	high	15960	High physical activity	5.8	2	128	85.5
1371	35-44	Female	0	Agriculture	>=20000	1	0	2	23.4441	low	25200	High physical activity	5.6	2	115.5	77.5
1372	55-64	Female	1	Agriculture	>=20000	1	0	2	22.9534	low	13920	High physical activity	5.9	1	119	78.5
1373	45-54	Female	1	Employe(gov, ngo, self, non-paid)	>=20000	1	0	2	32.07	high	10080	High physical activity	5.9	2	140	83
1374	25-34	Female	1	Housemake	>=20000	1	0	2	21.0198	high	13440	High physical activity	6	2	109.5	71.5
1375	55-64	Female	1	Agriculture	>=20000	1	0	2	29.5547	high	12960	High physical activity	6	2	144	83.5
1376	25-34	Female	1	Housemake	>=20000	1	0	2	25.7031	high	5320	High physical activity	5.4	2	107.5	72.5
1377	45-54	Female	1	Agriculture	>=20000	1	0	2	29.6263	high	18480	High physical activity	5.9	2	126	51.5
1378	35-44	Female	1	Labour	>=20000	1	0	2	35.0535	high	8400	High physical activity	5.8	2	101	73
1379	45-54	Female	1	Housemake	>=20000	1	0	2	21.1754	low	3360	High physical activity	5.9	2	104	76.5
1380	25-34	Female	1	Housemake	>=20000	1	0	2	27.1871	high	10640	High physical activity	4.6	2	113.5	79.5
1381	35-44	Female	1	Housemake	>=20000	1	0	2	40.1338	high	3360	High physical activity	5.5	2	108	77.5
1382	35-44	Female	1	Employe(gov, ngo, self, non-paid)	>=20000	1	0	2	22.2564	high	10640	High physical activity	6	1	111.5	76
1383	45-54	Female	0	Housemake	>=20000	1	0	2	33.0161	high	5720	High physical activity	5.5	1	125.5	78
1384	45-54	Female	1	Housemake	<20000	1	0	2	30.8185	high	2640	medium physical activity	6	1	164	89
1385	45-54	Male	1	Employe(gov, ngo, self, non-paid)	>=20000	1	0	2	23.6686	high	5520	High physical activity	5.4	2	122	89
1386	45-54	Male	1	Agriculture	<20000	1	0	2	29.7608	high	1680	medium physical activity	6	2	161	100
1387	55-64	Male	1	Agriculture	<20000	1	0	1	22.8588	high	6720	High physical activity	6.7	2	149	83.5
1388	45-54	Male	1	Agriculture	>=20000	0	0	2	24.2415	high	3360	High physical activity	6.3	1	150	103
1389	25-34	Female	1	Labour	>=20000	1	0	2	30.0134	high	6720	High physical activity	5.2	1	121	88.5
1390	55-64	Female	1	Agriculture	<20000	1	0	1	22.1474	high	10080	High physical activity	5.4	2	165.5	101
1391	55-64	Female	1	Housemake	>=20000	1	0	1	32.6281	high	8400	High physical activity	6.6	2	116.5	80.5
1392	35-44	Female	1	Housemake	>=20000	1	0	2	29.1992	high	15120	High physical activity	5.9	2	127	88
1393	35-44	Female	1	Agriculture	<20000	1	0	2	21.4766	high	13860	High physical activity	6	2	132.5	96
1394	45-54	Female	1	Housemake	>=20000	1	0	2	24.7281	high	8680	High physical activity	5.5	2	116.5	69.5
1395	35-44	Female	1	Employe(gov, ngo, self, non-paid)	>=20000	1	1	2	29.5553	high	10080	High physical activity	5.6	2	106.5	74
1396	55-64	Female	1	Others(retired, student, others, unemployed)	>=20000	1	1	2	27.7755	high	1320	medium physical activity	6	2	116	75
1397	45-54	Male	1	Employe(gov, ngo, self, non-paid)	>=20000	1	0	2	24.5952	high	2520	medium physical activity	5.4	2	132	87.5
1398	25-34	Female	1	Employe(gov, ngo, self, non-paid)	>=20000	1	0	2	27.5921	high	4560	High physical activity	5.1	2	109	75.5
1399	35-44	Female	1	Housemake	>=20000	1	0	2	21.9472	high	18480	High physical activity	5.4	1	119.5	89
1400	45-54	Female	1	Employe(gov, ngo, self, non-paid)	>=20000	1	0	1	22.719	high	6720	High physical activity	5	1	119	86.5
1401	35-44	Female	1	Agriculture	>=20000	0	0	2	29.2054	high	1680	medium physical activity	5.3	2	107.5	75
1402	35-44	Female	1	Agriculture	<20000	1	0	2	26.87	high	7000	High physical activity	4.8	1	105.5	68.5
1403	45-54	Male	1	Others(retired, student, others, unemployed)	>=20000	1	0	1	23.7332	high	4200	High physical activity	7.8	2	118.5	77.5
1404	35-44	Female	1	Housemake	>=20000	1	0	2	36.4019	high	4200	High physical activity	7.5	2	120	78
1405	45-54	Female	1	Housemake	<20000	1	0	1	23.8618	low	13440	High physical activity	5.4	2	130.5	92.5
1406	45-54	Female	1	Housemake	<20000	1	0	1	21.3807	high	840	medium physical activity	5.9	2	92.5	60.5
1407	55-64	Female	0	Housemake	<20000	1	1	2	21.867	high	5040	High physical activity	5.5	2	127	84.5
1408	35-44	Female	1	Housemake	>=20000	1	0	2	27.2518	low	6480	High physical activity	5.6	1	110	80.5
1409	55-64	Female	1	Housemake	>=20000	1	0	2	20.6783	high	3360	High physical activity	5.5	2	123.5	72.5
1410	45-54	Female	0	Housemake	<20000	1	0	2	24.2443	high	6720	High physical activity	5.9	2	92.5	65
1411	45-54	Male	1	Others(retired, student, others, unemployed)	>=20000	1	0	2	24.5089	high	1680	medium physical activity	5.3	2	95.5	59
1412	35-44	Female	1	Labour	>=20000	1	0	2	23.6889	high	7560	High physical activity	5.1	2	117	78
1413	55-64	Female	1	Housemake	<20000	1	0	2	25.2889	high	7560	High physical activity	5.5	2	120	89.5
1414	35-44	Female	1	Housemake	>=20000	1	0	2	24.8573	high	16320	High physical activity	5.7	1	119	75
1415	25-34	Female	1	Employe(gov, ngo, self, non-paid)	<20000	1	0	2	21.4498	low	8640	High physical activity	5.7	2	103	70.5
1416	55-64	Male	1	Others(retired, student, others, unemployed)	<20000	1	0	2	30.2631	high	4200	High physical activity	8	2	139	90.5
1417	55-64	Male	1	Others(retired, student, others, unemployed)	>=20000	1	0	2	28.5536	high	2160	medium physical activity	7	2	138.5	84
1418	25-34	Male	0	Others(retired, student, others, unemployed)	<20000	1	0	2	25.1953	high	10080	High physical activity	5.5	1	122.5	80
1419	45-54	Female	1	Housemake	>=20000	1	0	2	32.4865	high	3900	High physical activity	5.5	2	121	80
1420	55-64	Male	1	Labour	<20000	1	0	1	22.4756	high	25200	High physical activity	5	2	119	79
1421	25-34	Male	0	Employe(gov, ngo, self, non-paid)	>=20000	1	0	2	19.0486	low	2760	medium physical activity	5.3	1	111.5	75.5
1422	35-44	Female	1	Housemake	<20000	1	0	2	28.4506	high	8640	High physical activity	5.4	2	104.5	72
1423	45-54	Male	1	Agriculture	<20000	1	0	2	21.5274	high	4200	High physical activity	5.7	2	132	85
1424	35-44	Female	1	Others(retired, student, others, unemployed)	>=20000	1	0	2	25.5069	high	10080	High physical activity	5.4	2	101	66
1425	35-44	Female	1	Agriculture	>=20000	1	0	2	31.3982	high	8400	High physical activity	5.3	2	126	87.5
1426	55-64	Male	1	Labour	<20000	1	0	1	17.7671	low	12600	High physical activity	5	2	136	84
1427	25-34	Female	1	Agriculture	>=20000	1	1	2	23.0412	low	9800	High physical activity	4.8	2	102	71
1428	35-44	Female	1	Agriculture	<20000	0	0	2	30.7574	low	8400	High physical activity	5.3	2	121.5	76
1429	45-54	Male	1	Agriculture	>=20000	1	0	2	26.2227	high	5520	High physical activity	6	1	136	78.5
1430	25-34	Female	1	Employe(gov, ngo, self, non-paid)	>=20000	1	0	2	25.2749	low	23520	High physical activity	5.1	2	115	78
1431	45-54	Male	1	Employe(gov, ngo, self, non-paid)	<20000	1	0	2	19.1488	low	14280	High physical activity	5	2	118.5	78.5
1432	35-44	Female	1	Housemake	<20000	1	0	2	16.1061	low	11760	High physical activity	6.5	2	125	84
1433	55-64	Female	1	Housemake	>=20000	1	0	2	30.7741	low	14000	High physical activity	5.3	2	130.5	71
1434	45-54	Female	1	Housemake	<20000	1	0	2	26.7919	high	26640	High physical activity	6.4	1	168.5	98
1435	25-34	Male	1	Housemake	<20000	1	0	2	25.0885	high	5600	High physical activity	5.5	1	108	69.5
1436	45-54	Female	1	Housemake	<20000	1	0	2	26.9531	high	16320	High physical activity	5.3	2	117	80
1437	55-64	Male	1	Others(retired, student, others, unemployed)	>=20000	1	0	1	21.4996	low	23520	High physical activity	5.6	2	124	87
1438	35-44	Female	1	Agriculture	<20000	1	0	2	30.9157	high	5040	High physical activity	5.9	2	137.5	81
1439	45-54	Male	1	Employe(gov, ngo, self, non-paid)	<20000	1	1	2	30.4834	high	0	low physical activity	7	2	131.5	81
1440	45-54	Female	1	Housemake	<20000	1	0	2	19.5408	low	15120	High physical activity	5.6	2	106.5	75.5
1441	45-54	Male	1	Agriculture	<20000	1	0	2	23.3489	high	4920	High physical activity	5.4	2	124	78.5
1442	55-64	Female	1	Housemake	<20000	1	0	2	21.901	high	10800	High physical activity	5.6	2	134	78.5
1443	25-34	Female	1	Housemake	>=20000	1	0	2	28.1337	high	10920	High physical activity	5.3	2	119.5	83.5
1444	35-44	Female	1	Housemake	<20000	1	0	2	29.5897	high	11760	High physical activity	4.8	2	121	85
1445	55-64	Female	1	Housemake	>=20000	1	0	2	26.9633	low	5040	High physical activity	5.5	2	117.5	65
1446	25-34	Male	1	Employe(gov, ngo, self, non-paid)	>=20000	1	0	2	25.1547	low	120	low physical activity	5.8	2	119	79.5
1447	45-54	Male	1	Agriculture	<20000	1	0	2	17.3153	low	21840	High physical activity	5.5	2	124.5	89.5
1448	45-54	Female	0	Agriculture	>=20000	1	0	2	27.6953	high	11160	High physical activity	5.4	2	104	74
1449	35-44	Male	1	Employe(gov, ngo, self, non-paid)	<20000	1	0	1	21.304	high	4200	High physical activity	5.3	1	114.5	77
1450	25-34	Female	1	Agriculture	>=20000	1	0	2	25.6789	high	20400	High physical activity	5.4	2	109	70.5
1451	45-54	Female	1	Agriculture	>=20000	1	0	2	23.8319	high	10320	High physical activity	5.3	2	110	75
1452	25-34	Male	1	Agriculture	>=20000	1	0	1	25.0173	low	21840	High physical activity	5.3	1	126.5	80.5
1453	55-64	Female	1	Housemake	>=20000	1	0	2	23.3762	low	7200	High physical activity	5.6	2	119	80
1454	35-44	Male	0	Employe(gov, ngo, self, non-paid)	<20000	1	0	1	25.5354	high	23520	High physical activity	5.9	2	113	76
1455	55-64	Female	0	Agriculture	>=20000	1	0	1	22.5682	low	8640	High physical activity	5.6	2	117	70.5
1456	55-64	Female	1	Labour	<20000	1	0	1	23.0095	high	9240	High physical activity	5.4	2	105.5	70.5
1457	45-54	Male	1	Others(retired, student, others, unemployed)	<20000	1	0	2	30.2294	high	4620	High physical activity	5.3	1	122	88.5
1458	45-54	Male	1	Labour	<20000	1	1	2	22.0517	high	26880	High physical activity	5.9	2	117	86
1459	45-54	Female	1	Others(retired, student, others, unemployed)	>=20000	1	0	2	29.6969	high	10080	High physical activity	5.5	2	119	78
1460	25-34	Male	1	Others(retired, student, others, unemployed)	>=20000	1	0	1	22.5981	low	3360	High physical activity	5.5	2	109.5	74.5
1461	35-44	Female	1	Housemake	<20000	1	0	2	26.1438	high	6720	High physical activity	5.7	2	103	70
1462	45-54	Female	1	Agriculture	<20000	1	0	2	25.3966	high	17280	High physical activity	5.5	2	113.5	76.5
1463	25-34	Male	1	Others(retired, student, others, unemployed)	>=20000	1	0	2	25.3303	high	3360	High physical activity	5.1	2	119	88.5
1464	55-64	Male	1	Others(retired, student, others, unemployed)	>=20000	1	0	2	28.9941	high	16800	High physical activity	5.9	1	134.5	86
1465	55-64	Male	1	Agriculture	>=20000	1	0	2	17.6588	high	1680	medium physical activity	8.5	2	125.5	80
1466	25-34	Female	1	Housemake	>=20000	1	0	2	18.3203	low	11760	High physical activity	5.9	2	102.5	53.5
1467	45-54	Female	1	Housemake	>=20000	1	0	2	22.3556	high	17400	High physical activity	4.8	2	115.5	84.5
1468	55-64	Female	1	Agriculture	>=20000	1	0	2	18.75	high	15600	High physical activity	5.9	2	108	61
1469	45-54	Female	1	Agriculture	>=20000	1	0	2	30.6554	high	16320	High physical activity	5.6	2	133.5	101
1470	35-44	Female	1	Housemake	<20000	0	0	2	17.5727	low	11760	High physical activity	5.9	2	101.5	67.5
1471	45-54	Female	1	Agriculture	<20000	1	0	2	30.0215	high	8400	High physical activity	5.5	2	109.5	79
1472	25-34	Male	1	Agriculture	<20000	1	0	1	17.2052	low	10920	High physical activity	5.6	2	110	71.5
1473	35-44	Female	1	Agriculture	>=20000	1	1	2	25.8023	low	11760	High physical activity	6.8	2	124.5	85
1474	55-64	Female	1	Agriculture	>=20000	1	0	2	23.656	high	6720	High physical activity	5.3	2	129.5	82.5
1475	45-54	Male	1	Employe(gov, ngo, self, non-paid)	>=20000	1	0	2	33.8222	high	4200	High physical activity	5.2	1	130	84
1476	35-44	Male	1	Employe(gov, ngo, self, non-paid)	>=20000	1	0	1	18.3177	low	6720	High physical activity	5.5	2	113	62
1477	45-54	Male	1	Agriculture	>=20000	1	0	1	25.1755	high	7320	High physical activity	5.2	2	115.5	80.5
1478	45-54	Female	1	Agriculture	>=20000	1	0	2	22.7529	high	7560	High physical activity	5	2	126.5	85.5
1479	55-64	Male	1	Others(retired, student, others, unemployed)	>=20000	1	0	2	27.3226	low	5040	High physical activity	7.5	2	143.5	86
1480	25-34	Female	1	Housemake	<20000	1	0	2	21.3587	high	8400	High physical activity	5.3	2	122.5	83
1481	55-64	Male	1	Agriculture	<20000	1	0	1	25.2248	high	5880	High physical activity	7.3	2	184.5	94.5
1482	55-64	Male	1	Agriculture	>=20000	1	0	2	21.6413	low	5040	High physical activity	4.6	2	161	91
1483	35-44	Female	0	Agriculture	>=20000	1	0	2	19.143	high	11760	High physical activity	5.3	2	115.5	81
1484	25-34	Female	1	Employe(gov, ngo, self, non-paid)	>=20000	1	0	2	27.6143	high	6720	High physical activity	5.3	1	118	80
1485	45-54	Male	1	Employe(gov, ngo, self, non-paid)	>=20000	1	0	1	30.0605	high	4200	High physical activity	5	1	136.5	93
1486	55-64	Female	1	Agriculture	>=20000	1	0	2	25.0464	high	10080	High physical activity	5.5	2	129	87
1487	35-44	Female	1	Housemake	<20000	1	0	2	30.6542	low	5880	High physical activity	6.3	1	121	84
1488	35-44	Male	1	Employe(gov, ngo, self, non-paid)	>=20000	1	0	2	25.7515	high	10080	High physical activity	5.6	2	120.5	90
1489	35-44	Female	1	Agriculture	>=20000	1	0	2	26.7105	low	10080	High physical activity	5.6	1	94	69
1490	55-64	Male	1	Others(retired, student, others, unemployed)	>=20000	1	0	2	24.3152	high	9360	High physical activity	10.9	1	120	73.5
1491	25-34	Female	1	Housemake	>=20000	1	0	2	23.7253	low	5880	High physical activity	5.5	2	121	79.5
1492	45-54	Female	1	Agriculture	>=20000	1	0	2	24.5165	high	7560	High physical activity	5.6	2	130.5	76.5
1493	45-54	Male	1	Labour	>=20000	1	0	1	17.4033	low	27440	High physical activity	5.5	2	123	84
1494	55-64	Female	1	Agriculture	>=20000	1	0	2	17.3577	low	21840	High physical activity	6	2	120.5	70.5
1495	25-34	Female	1	Labour	>=20000	1	0	2	27.1918	high	15840	High physical activity	6	2	108.5	68.5
1496	45-54	Male	1	Agriculture	>=20000	1	1	2	24.0129	high	15120	High physical activity	5.3	2	114.5	79.5
1497	45-54	Female	0	Housemake	<20000	1	0	2	27.3616	high	1680	medium physical activity	5.9	2	126	80
1498	25-34	Male	1	Others(retired, student, others, unemployed)	<20000	1	0	1	30.9636	high	5040	High physical activity	5.1	2	132.5	100
1499	25-34	Female	1	Housemake	>=20000	1	0	2	27.3723	high	13440	High physical activity	5.3	2	126	89
1500	45-54	Male	1	Labour	>=20000	1	0	2	29.0234	high	11760	High physical activity	8.7	2	151.5	96
1501	45-54	Female	1	Housemake	>=20000	1	0	2	29.6237	high	10080	High physical activity	5.9	2	119.5	81
1502	45-54	Female	1	Housemake	>=20000	1	0	2	23.7919	low	8400	High physical activity	6.5	1	130	89
1503	45-54	Female	1	Employe(gov, ngo, self, non-paid)	>=20000	1	0	2	21.8994	high	10080	High physical activity	4.6	2	114	79
1504	45-54	Female	1	Agriculture	<20000	1	0	2	24.5503	high	13440	High physical activity	5.3	2	137	88.5
1505	55-64	Male	1	Employe(gov, ngo, self, non-paid)	>=20000	1	1	2	27.2216	high	5040	High physical activity	17.1	1	127	87.5
1506	35-44	Female	1	Labour	>=20000	1	0	2	26.3643	high	21840	High physical activity	6	2	140	83.5
1507	25-34	Female	1	Housemake	<20000	1	0	2	25.0668	high	13680	High physical activity	5.6	2	114	61.5
1508	35-44	Male	1	Employe(gov, ngo, self, non-paid)	>=20000	1	0	2	25.4754	high	4144	High physical activity	5.9	1	140	81
1509	45-54	Male	1	Housemake	>=20000	1	0	2	27.18	high	6720	High physical activity	7	2	153	91.5
1510	35-44	Female	1	Housemake	<20000	1	1	2	26.5303	high	18480	High physical activity	5.3	2	115	81
1511	55-64	Male	1	Others(retired, student, others, unemployed)	>=20000	1	0	2	27.1447	high	9600	High physical activity	5.5	1	109.5	79.5
1512	25-34	Male	1	Housemake	>=20000	1	0	1	23.5304	high	2400	medium physical activity	6	2	120	79
1513	35-44	Female	1	Housemake	>=20000	1	0	2	22.3537	high	14280	High physical activity	6	2	109.5	73.5
1514	45-54	Male	1	Others(retired, student, others, unemployed)	>=20000	1	1	2	27.0538	high	5040	High physical activity	6.1	2	138.5	104
1515	55-64	Female	0	Housemake	<20000	1	1	2	25.2922	high	10080	High physical activity	5.3	2	144.5	86
1516	55-64	Male	1	Others(retired, student, others, unemployed)	<20000	1	0	2	24.1617	high	12120	High physical activity	5.6	2	141	83
1517	35-44	Male	1	Employe(gov, ngo, self, non-paid)	>=20000	1	0	2	21.2049	low	5700	High physical activity	5.5	2	110.5	71.5
1518	35-44	Female	1	Employe(gov, ngo, self, non-paid)	>=20000	1	0	2	27.251	high	10080	High physical activity	6.1	2	117	76
1519	45-54	Male	1	Agriculture	<20000	1	1	2	21.0938	low	5880	High physical activity	5.4	1	119	74.5
1520	55-64	Male	1	Agriculture	<20000	1	0	2	16.2577	low	3360	High physical activity	4.6	2	132.5	64
1521	25-34	Male	0	Others(retired, student, others, unemployed)	<20000	1	0	2	23.2781	low	2880	medium physical activity	6	2	131	80
1522	35-44	Female	1	Agriculture	>=20000	1	0	1	20.4816	high	30240	High physical activity	5.5	2	110	72
1523	55-64	Male	1	Agriculture	>=20000	1	0	2	28.8597	high	16320	High physical activity	6.5	2	147.5	93
1524	35-44	Male	1	Others(retired, student, others, unemployed)	<20000	1	0	1	20.0982	low	5040	High physical activity	6	2	125.5	84
1525	45-54	Female	1	Agriculture	<20000	1	0	2	32.1477	high	14160	High physical activity	6	2	135	84.5
1526	45-54	Female	0	Agriculture	<20000	1	0	2	20.7008	low	19440	High physical activity	5.5	2	122	84.5
1527	35-44	Female	1	Housemake	>=20000	1	0	2	27.6231	high	35280	High physical activity	6	2	118.5	76.5
1528	45-54	Male	1	Others(retired, student, others, unemployed)	>=20000	1	0	2	31.6911	high	15120	High physical activity	6	2	132.5	80
1529	55-64	Female	1	Agriculture	<20000	1	0	2	25.6767	high	12960	High physical activity	6	1	160	96.5
1530	45-54	Male	0	Agriculture	<20000	1	0	2	19.5444	low	10080	High physical activity	5.3	2	122	84
1531	55-64	Male	1	Agriculture	>=20000	1	0	2	25.1607	high	18480	High physical activity	5.9	2	177.5	94.5
1532	35-44	Female	1	Housemake	>=20000	1	0	2	29.6269	high	9720	High physical activity	5.3	2	118.5	78
1533	35-44	Male	1	Agriculture	<20000	1	0	2	19.3879	low	29400	High physical activity	5.6	2	118.5	80
1534	55-64	Female	1	Agriculture	<20000	1	0	2	28.5778	high	13200	High physical activity	5.6	2	142	68
1535	25-34	Female	1	Housemake	>=20000	1	0	2	30.6667	high	12600	High physical activity	5.9	2	124.5	86.5
1536	45-54	Female	1	Others(retired, student, others, unemployed)	<20000	1	0	2	17.7778	low	17520	High physical activity	5.9	1	136	106
1537	25-34	Male	1	Labour	>=20000	1	0	1	18.0666	low	31920	High physical activity	5.5	2	109.5	67.5
1538	45-54	Male	1	Employe(gov, ngo, self, non-paid)	>=20000	1	0	2	23.4274	high	6720	High physical activity	5.8	2	119.5	79.5
1539	25-34	Male	0	Others(retired, student, others, unemployed)	>=20000	1	0	2	26.7498	low	7980	High physical activity	6	2	130.5	80
1540	35-44	Male	1	Agriculture	<20000	1	0	2	22.8928	high	10080	High physical activity	6.3	2	141	90.5
1541	55-64	Female	0	Housemake	<20000	1	0	1	31.4318	low	10080	High physical activity	5.1	1	130	84
1542	45-54	Female	1	Agriculture	>=20000	1	1	2	19.607	high	15120	High physical activity	5.6	1	120	76
1543	45-54	Male	1	Agriculture	<20000	1	0	2	20.7625	low	21840	High physical activity	5.4	2	102	66
1544	35-44	Female	0	Housemake	<20000	1	1	2	26.1928	high	14400	High physical activity	6	1	139.5	90
1545	35-44	Male	1	Agriculture	>=20000	1	0	2	24.1868	high	17640	High physical activity	5.3	2	152.5	92.5
1546	45-54	Female	1	Housemake	>=20000	1	1	2	27.0107	high	10920	High physical activity	4.6	2	144	91.5
1547	45-54	Female	1	Housemake	>=20000	1	0	2	26.0584	high	11760	High physical activity	6	1	112	75
1548	45-54	Female	1	Agriculture	>=20000	1	0	2	31.2441	high	20160	High physical activity	7.5	1	136	88.5
1549	55-64	Female	1	Housemake	>=20000	1	0	2	32.3939	high	7560	High physical activity	5.9	2	145	91
1550	45-54	Male	0	Employe(gov, ngo, self, non-paid)	<20000	1	0	1	21.5269	high	5040	High physical activity	4.5	2	132	81
1551	25-34	Female	1	Labour	>=20000	1	1	1	29.2444	high	33600	High physical activity	5.6	2	118	74.5
1552	25-34	Female	1	Agriculture	>=20000	1	0	2	24.5578	low	10920	High physical activity	5.5	2	121.5	82.5
1553	35-44	Female	1	Housemake	>=20000	1	0	2	24.7309	high	11340	High physical activity	7	2	130.5	98
1554	25-34	Male	1	Employe(gov, ngo, self, non-paid)	>=20000	1	0	2	20.4959	low	15120	High physical activity	5.3	2	106	71
1555	35-44	Female	1	Housemake	>=20000	1	0	2	33.9897	high	9240	High physical activity	5.9	1	121.5	80
1556	45-54	Female	0	Agriculture	<20000	1	0	2	21.7738	high	0	low physical activity	5.3	2	107.5	71.5
1557	25-34	Female	1	Housemake	>=20000	1	0	2	32.6677	high	13680	High physical activity	5.6	2	110.5	82.5
1558	35-44	Female	1	Housemake	>=20000	1	0	2	28.6726	high	18960	High physical activity	5.1	2	116	71
1559	35-44	Female	1	Agriculture	>=20000	1	0	2	30.5826	high	36120	High physical activity	5.6	2	108	75.5
1560	25-34	Male	1	Labour	<20000	0	0	1	27.1547	high	35280	High physical activity	5.6	2	141.5	81.5
1561	55-64	Female	0	Agriculture	>=20000	1	0	1	15.692	low	36120	High physical activity	5.6	2	101	69
1562	25-34	Female	1	Employe(gov, ngo, self, non-paid)	>=20000	1	0	2	33.923	high	5040	High physical activity	5.1	1	119	82
1563	55-64	Female	0	Housemake	>=20000	1	0	1	16.8886	high	5040	High physical activity	5.5	2	125.5	86
1564	45-54	Female	1	Housemake	>=20000	0	0	2	22.4379	low	7560	High physical activity	4.9	1	116	75.5
1565	35-44	Female	1	Agriculture	>=20000	1	1	2	33.6502	high	5040	High physical activity	5.5	2	133.5	90
1566	25-34	Female	1	Employe(gov, ngo, self, non-paid)	>=20000	1	0	2	28.7829	high	5040	High physical activity	5.5	1	107	75.5
1567	45-54	Female	1	Housemake	>=20000	1	1	2	18.0535	low	5040	High physical activity	7.2	2	137.5	77
1568	45-54	Female	1	Housemake	>=20000	1	0	2	24.8009	high	7560	High physical activity	7.3	1	158.5	82
1569	45-54	Female	1	Housemake	>=20000	1	1	2	29.3889	high	9240	High physical activity	6	2	113	85.5
1570	35-44	Female	1	Housemake	<20000	1	0	2	16.9778	high	7560	High physical activity	4.8	2	119.5	85
1571	45-54	Female	1	Employe(gov, ngo, self, non-paid)	<20000	1	1	2	25.6568	high	8400	High physical activity	5.9	2	124.5	89
1572	35-44	Male	1	Agriculture	>=20000	1	0	2	33.5744	high	7560	High physical activity	5.8	2	143	98
1573	55-64	Female	1	Housemake	>=20000	1	0	1	20.2546	high	3360	High physical activity	5.5	2	121	74.5
1574	25-34	Female	1	Housemake	>=20000	1	0	2	25.6312	high	10920	High physical activity	4.5	1	126	84.5
1575	35-44	Female	1	Housemake	>=20000	1	0	2	26.2787	high	10080	High physical activity	5.6	1	127.5	89
1576	35-44	Male	1	Employe(gov, ngo, self, non-paid)	>=20000	1	1	1	27.6398	high	10920	High physical activity	5.6	1	126.5	87
1577	25-34	Male	1	Housemake	>=20000	1	0	1	30.4805	high	13440	High physical activity	5.9	2	133	87.5
1578	45-54	Female	0	Employe(gov, ngo, self, non-paid)	<20000	1	0	2	21.3656	low	8400	High physical activity	5.5	2	110	77
1579	35-44	Female	1	Housemake	>=20000	1	1	2	22.3133	low	9240	High physical activity	5	2	111.5	74
1580	55-64	Female	0	Housemake	>=20000	1	0	2	29.4684	high	11040	High physical activity	6.2	2	144.5	81.5
1581	45-54	Female	1	Housemake	>=20000	1	0	2	22.3206	high	15960	High physical activity	5.3	2	117	75.5
1582	55-64	Female	1	Housemake	>=20000	1	0	2	18.6496	low	9240	High physical activity	3.4	2	122	76.5
1583	55-64	Female	0	Agriculture	>=20000	1	0	2	25.221	low	10920	High physical activity	5.3	2	133	86.5
1584	55-64	Female	1	Agriculture	>=20000	1	0	2	28.5714	high	12000	High physical activity	5.5	2	122	80
1585	45-54	Female	1	Labour	>=20000	1	1	1	17.7154	high	18480	High physical activity	5.6	2	112.5	85.5
1586	55-64	Female	1	Housemake	>=20000	1	0	2	27.8953	low	10080	High physical activity	6.1	2	120	88
1587	45-54	Female	1	Agriculture	>=20000	1	1	2	30.8205	high	10080	High physical activity	5.9	1	121	84.5
1588	45-54	Female	0	Housemake	>=20000	1	0	2	31.446	high	10080	High physical activity	5.2	2	124.5	87.5
1589	45-54	Male	0	Labour	<20000	1	0	1	18.9273	low	27000	High physical activity	5.1	2	169.5	106
1590	45-54	Male	1	Others(retired, student, others, unemployed)	>=20000	1	1	2	25.0138	high	10080	High physical activity	6.4	1	135	90
1591	25-34	Male	0	Employe(gov, ngo, self, non-paid)	>=20000	1	0	2	29.0079	high	7680	High physical activity	5.6	2	155	87
1592	55-64	Female	1	Housemake	>=20000	1	0	2	20.7321	high	16800	High physical activity	4.2	2	133	77
1593	35-44	Male	1	Employe(gov, ngo, self, non-paid)	<20000	1	0	2	21.862	high	22800	High physical activity	5.9	2	123.5	78.5
1594	55-64	Male	1	Others(retired, student, others, unemployed)	>=20000	1	0	2	24.093	high	10080	High physical activity	5.1	2	120	76.5
1595	55-64	Male	1	Agriculture	>=20000	1	0	2	24.9199	high	10080	High physical activity	5.5	1	154	86
1596	45-54	Female	1	Agriculture	<20000	1	0	2	29.2	high	15120	High physical activity	5.7	2	114.5	86.5
1597	55-64	Male	1	Agriculture	<20000	1	0	1	28.4155	high	8400	High physical activity	7.4	2	170.5	102.5
1598	35-44	Female	1	Agriculture	>=20000	1	0	2	22.0428	low	11760	High physical activity	5.6	2	147	94
1599	55-64	Female	0	Housemake	>=20000	1	0	2	17.3941	low	7560	High physical activity	5.6	2	98	57.5
1600	45-54	Female	1	Housemake	>=20000	1	0	2	34.5227	high	7560	High physical activity	5.7	2	138	98.5
1601	55-64	Female	1	Housemake	<20000	1	0	1	20.2989	high	5040	High physical activity	6	2	182.5	105
1602	45-54	Female	1	Agriculture	<20000	1	0	2	23.8278	high	3780	High physical activity	5.5	2	110	74.5
1603	35-44	Male	1	Agriculture	>=20000	1	0	2	23.3507	high	5280	High physical activity	5.6	2	130.5	87
1604	55-64	Male	1	Agriculture	<20000	1	0	2	27.4004	high	4800	High physical activity	6.1	1	152	97
1605	55-64	Male	1	Employe(gov, ngo, self, non-paid)	<20000	1	1	2	21.7815	high	2360	medium physical activity	5.6	2	152.5	103.5
1606	45-54	Female	1	Housemake	<20000	1	1	2	21.8667	high	1860	medium physical activity	6.3	2	133.5	88
1607	35-44	Female	1	Agriculture	<20000	1	0	2	20.4495	low	14520	High physical activity	4.3	2	121.5	73.5
1608	45-54	Female	1	Housemake	>=20000	1	0	2	32.1355	high	7680	High physical activity	6	2	158.5	96
1609	55-64	Male	1	Employe(gov, ngo, self, non-paid)	<20000	1	1	1	20.9111	low	10920	High physical activity	5.5	2	135.5	81.5
1610	45-54	Male	1	Agriculture	>=20000	1	1	2	20.9532	high	13440	High physical activity	5.9	2	134	91
1611	35-44	Female	1	Housemake	>=20000	1	0	2	27.6185	high	12600	High physical activity	5.3	1	119.5	82.5
1612	55-64	Male	1	Employe(gov, ngo, self, non-paid)	>=20000	1	0	1	21.227	high	12120	High physical activity	5.3	2	154	90.5
1613	35-44	Female	1	Employe(gov, ngo, self, non-paid)	>=20000	1	0	2	29.7484	high	11760	High physical activity	5.3	2	127.5	84.5
1614	45-54	Female	1	Agriculture	>=20000	1	0	2	16.5267	high	8400	High physical activity	6.1	2	125.5	88
1615	55-64	Female	1	Agriculture	<20000	1	0	2	22.1852	high	9120	High physical activity	6.5	2	147	89
1616	45-54	Female	1	Agriculture	>=20000	1	1	2	21.0204	high	9240	High physical activity	6	2	111	74.5
1617	35-44	Female	1	Agriculture	<20000	1	0	2	27.7008	low	13440	High physical activity	5.5	2	99	66.5
1618	35-44	Female	1	Housemake	>=20000	1	0	2	18.2999	high	21840	High physical activity	6.4	2	104.5	72
1619	45-54	Female	1	Agriculture	>=20000	1	0	1	23.2311	high	8280	High physical activity	5.7	2	131.5	83.5
1620	35-44	Male	1	Employe(gov, ngo, self, non-paid)	>=20000	1	0	2	26.7969	high	3000	High physical activity	6	1	111	74.5
1621	45-54	Male	1	Labour	>=20000	1	0	2	29.0909	high	4200	High physical activity	6.9	2	128	88.5
1622	55-64	Female	1	Housemake	>=20000	1	0	2	31.746	high	6840	High physical activity	6.4	1	104.5	68.5
1623	45-54	Male	1	Housemake	>=20000	1	0	2	32.3884	high	5880	High physical activity	6.1	2	133.5	89.5
1624	55-64	Female	0	Housemake	>=20000	1	0	2	25.4524	high	7560	High physical activity	5.2	2	137	89.5
1625	45-54	Male	1	Housemake	>=20000	1	0	1	20.0233	low	23520	High physical activity	5.6	2	129	79
1626	55-64	Female	0	Agriculture	<20000	1	0	2	24.0079	high	10080	High physical activity	5.4	2	138.5	91.5
1627	45-54	Female	1	Housemake	<20000	1	0	2	25.1305	high	9240	High physical activity	6	2	111	72
1628	25-34	Female	1	Housemake	>=20000	1	1	2	24.4889	low	10080	High physical activity	5.5	2	115	82
1629	45-54	Female	1	Employe(gov, ngo, self, non-paid)	<20000	1	0	2	25.4222	high	18480	High physical activity	5.5	2	138.5	90.5
1630	25-34	Male	1	Agriculture	>=20000	1	0	2	18.6529	low	8400	High physical activity	5.2	2	122.5	90
1631	55-64	Male	1	Employe(gov, ngo, self, non-paid)	>=20000	1	0	2	25.3534	high	3920	High physical activity	5.9	2	107	70
1632	45-54	Female	0	Agriculture	>=20000	1	0	2	25.5316	high	13440	High physical activity	6.2	2	126	86
1633	35-44	Female	1	Agriculture	<20000	1	0	2	28.7145	high	23520	High physical activity	5.6	2	106	71
1634	45-54	Female	1	Employe(gov, ngo, self, non-paid)	>=20000	1	0	2	26.4024	low	13440	High physical activity	5.9	2	123.5	87
1635	55-64	Female	1	Agriculture	<20000	1	0	2	20.547	low	20160	High physical activity	5.7	1	144	94
1636	45-54	Male	1	Agriculture	>=20000	1	0	2	18.1461	high	21000	High physical activity	5.3	2	106	73.5
1637	55-64	Male	1	Labour	>=20000	1	0	1	21.1621	high	23280	High physical activity	5.4	2	111.5	69.5
1638	45-54	Female	1	Agriculture	>=20000	1	0	2	22.7183	high	15120	High physical activity	5.4	2	102.5	69
1639	35-44	Female	1	Agriculture	<20000	1	0	2	31.4231	high	13440	High physical activity	5.5	2	121.5	75.5
1640	45-54	Male	1	Employe(gov, ngo, self, non-paid)	<20000	1	1	2	24.1288	high	7560	High physical activity	5.7	2	131.5	85
1641	45-54	Male	1	Agriculture	<20000	1	0	1	20.2797	high	13440	High physical activity	5	2	149	92.5
1642	45-54	Female	1	Agriculture	<20000	1	0	2	23.1129	high	11040	High physical activity	4	2	118.5	80
1643	55-64	Female	0	Agriculture	<20000	1	0	1	32.2022	high	5040	High physical activity	16	1	126.5	90
1644	35-44	Male	1	Employe(gov, ngo, self, non-paid)	>=20000	1	0	2	27.7551	high	840	medium physical activity	5.4	2	134.5	94.5
1645	45-54	Male	1	Employe(gov, ngo, self, non-paid)	>=20000	1	0	2	20.625	high	1440	medium physical activity	5.9	2	139.5	79.5
1646	45-54	Female	1	Agriculture	<20000	1	0	2	39.9179	high	17280	High physical activity	5.3	2	138.5	86.5
1647	35-44	Female	1	Agriculture	<20000	1	0	2	30.1769	high	6000	High physical activity	5.4	2	143	97
1648	35-44	Female	1	Housemake	>=20000	1	0	2	26.2295	high	22680	High physical activity	6	2	138	93
1649	45-54	Male	1	Employe(gov, ngo, self, non-paid)	>=20000	1	0	2	19.9654	high	3360	High physical activity	5.3	2	103	64
1650	45-54	Female	1	Agriculture	>=20000	1	0	1	28.3111	high	21600	High physical activity	5.3	2	132	79
1651	55-64	Male	1	Housemake	>=20000	1	0	1	19.6283	high	5040	High physical activity	5.4	2	161	73
1652	45-54	Female	1	Housemake	<20000	1	0	2	28.3531	high	3720	High physical activity	5.4	2	116	76
1653	55-64	Female	0	Housemake	>=20000	0	0	2	28.9906	high	15360	High physical activity	9.4	2	147	87.5
1654	35-44	Female	1	Housemake	>=20000	1	0	2	30.8995	high	3720	High physical activity	5.1	2	120	76.5
1655	35-44	Male	1	Employe(gov, ngo, self, non-paid)	<20000	1	0	2	25.4028	high	13320	High physical activity	6.1	2	131	91.5
1656	45-54	Male	1	Employe(gov, ngo, self, non-paid)	>=20000	1	0	2	24.2424	high	5040	High physical activity	6.6	1	122.5	84.5
1657	55-64	Male	1	Others(retired, student, others, unemployed)	>=20000	1	0	2	23.3922	high	5040	High physical activity	5.3	2	140.5	90.5
1658	25-34	Male	1	Others(retired, student, others, unemployed)	>=20000	1	0	2	33.9844	high	4200	High physical activity	5.6	1	114	78
1659	45-54	Female	1	Agriculture	>=20000	1	0	2	27.061	high	11760	High physical activity	5.7	1	125	87.5
1660	35-44	Female	1	Housemake	>=20000	1	0	2	19.1111	low	23520	High physical activity	5.3	2	117	86.5
1661	45-54	Male	1	Agriculture	<20000	1	0	2	34.4641	high	25200	High physical activity	4.9	2	109.5	72
1662	35-44	Female	1	Agriculture	<20000	1	1	2	24.2029	high	10920	High physical activity	4.8	2	114	81
1663	45-54	Female	1	Housemake	>=20000	1	0	2	32.924	high	6720	High physical activity	6	2	123.5	75.5
1664	45-54	Male	1	Others(retired, student, others, unemployed)	<20000	1	0	2	28.7685	high	13920	High physical activity	8.1	2	139	92
1665	35-44	Female	1	Agriculture	>=20000	1	0	2	28.8889	high	11760	High physical activity	6.3	2	117	74.5
1666	55-64	Female	1	Housemake	<20000	1	1	2	22.006	high	5880	High physical activity	6	2	104.5	62.5
1667	35-44	Male	1	Others(retired, student, others, unemployed)	>=20000	1	0	2	29.3724	high	5880	High physical activity	5.5	2	129.5	88.5
1668	35-44	Female	0	Agriculture	<20000	1	1	2	23.1269	high	13440	High physical activity	5.3	1	118.5	79.5
1669	35-44	Female	1	Housemake	<20000	1	0	2	16.8259	high	21840	High physical activity	5.1	2	90.5	65.5
1670	25-34	Female	1	Housemake	>=20000	1	0	2	26.114	high	10920	High physical activity	5.5	2	102	68
1671	35-44	Male	1	Employe(gov, ngo, self, non-paid)	>=20000	1	0	2	30.3655	high	11760	High physical activity	5.9	1	129.5	82
1672	45-54	Female	1	Agriculture	>=20000	1	0	1	22.4204	low	23520	High physical activity	5.5	2	105.5	64.5
1673	25-34	Female	1	Agriculture	>=20000	1	1	2	32.6991	high	29400	High physical activity	5	2	146.5	91
1674	45-54	Female	1	Agriculture	>=20000	1	0	2	21.5729	high	25200	High physical activity	5.6	2	126.5	88.5
1675	35-44	Female	1	Housemake	>=20000	1	1	2	28.536	high	10080	High physical activity	5.5	2	123.5	80.5
1676	55-64	Female	1	Others(retired, student, others, unemployed)	<20000	1	0	1	19.4513	high	6720	High physical activity	5.5	2	110.5	76
1677	35-44	Male	1	Employe(gov, ngo, self, non-paid)	>=20000	1	0	2	18.9069	high	19800	High physical activity	5.4	2	128.5	80.5
1678	35-44	Male	1	Employe(gov, ngo, self, non-paid)	<20000	1	0	2	44.4127	high	6720	High physical activity	5.7	2	117.5	71.5
1679	35-44	Female	1	Employe(gov, ngo, self, non-paid)	<20000	1	0	2	25.9645	high	7560	High physical activity	5.5	2	125	85.5
1680	35-44	Female	1	Housemake	<20000	1	0	2	27.1814	high	12000	High physical activity	5.8	2	136.5	91.5
1681	45-54	Female	1	Agriculture	<20000	1	0	2	28.9901	high	18960	High physical activity	4.7	1	109.5	79.5
1682	35-44	Female	1	Employe(gov, ngo, self, non-paid)	>=20000	1	0	2	27.6162	low	15000	High physical activity	5.3	1	135.5	87
1683	45-54	Male	1	Others(retired, student, others, unemployed)	<20000	1	0	2	26.4381	high	5040	High physical activity	5.7	2	135	90.5
1684	55-64	Female	1	Others(retired, student, others, unemployed)	>=20000	1	0	2	33.736	high	9240	High physical activity	6.3	1	142	97
1685	35-44	Male	1	Employe(gov, ngo, self, non-paid)	<20000	1	0	2	26.3465	high	7560	High physical activity	5.6	1	135.5	90.5
1686	55-64	Female	1	Housemake	<20000	1	0	1	17.01	high	13440	High physical activity	5.6	1	127	94
1687	35-44	Female	1	Housemake	>=20000	1	0	2	27.1049	high	7560	High physical activity	6	2	121.5	76
1688	45-54	Female	1	Housemake	>=20000	1	0	2	26.5417	high	5880	High physical activity	4.6	2	127	86.5
1689	35-44	Female	1	Agriculture	>=20000	1	1	2	22.4323	low	8280	High physical activity	5.2	1	100	69
1690	35-44	Male	1	Employe(gov, ngo, self, non-paid)	>=20000	1	0	1	23.5237	high	2520	medium physical activity	6.4	2	129.5	85
1691	35-44	Male	1	Employe(gov, ngo, self, non-paid)	<20000	1	0	2	19.6093	low	5880	High physical activity	4.9	1	126.5	93
1692	45-54	Female	1	Employe(gov, ngo, self, non-paid)	>=20000	1	1	2	30.8013	high	10920	High physical activity	4.2	1	120	73
1693	55-64	Male	1	Others(retired, student, others, unemployed)	>=20000	1	0	2	26.3493	low	3360	High physical activity	5.5	1	125	85
1694	55-64	Male	0	Employe(gov, ngo, self, non-paid)	>=20000	1	0	2	28.7569	high	5040	High physical activity	4.9	2	134.5	98
1695	55-64	Male	1	Agriculture	<20000	1	1	1	23.4829	high	5880	High physical activity	5	2	161.5	100
1696	45-54	Female	1	Housemake	>=20000	1	0	1	30.6127	high	16800	High physical activity	5.2	2	126	84
1697	35-44	Female	1	Housemake	>=20000	1	0	2	29.6889	low	7560	High physical activity	5.9	2	152	100.5
1698	45-54	Female	1	Agriculture	<20000	1	0	2	28.3365	high	10080	High physical activity	6.4	1	132	91
1699	45-54	Male	1	Agriculture	<20000	1	1	2	31.1942	high	840	medium physical activity	7	1	152	86
1700	55-64	Female	1	Housemake	>=20000	1	0	2	24.053	high	5040	High physical activity	5.6	1	133.5	80.5
1701	45-54	Female	0	Agriculture	>=20000	0	0	2	35.0139	high	5880	High physical activity	6.2	1	119.5	90.5
1702	55-64	Male	1	Others(retired, student, others, unemployed)	>=20000	1	0	2	25.0781	high	9360	High physical activity	8.4	1	142	90
1703	55-64	Male	1	Housemake	>=20000	1	0	2	22.6085	low	12720	High physical activity	6.3	2	150.5	80.5
1704	45-54	Male	1	Others(retired, student, others, unemployed)	<20000	0	0	2	26.5851	high	4200	High physical activity	5.1	2	175	119
1705	55-64	Male	1	Others(retired, student, others, unemployed)	>=20000	1	0	2	29.6094	high	7560	High physical activity	6.3	2	164.5	87.5
1706	45-54	Female	1	Housemake	>=20000	1	0	2	32.4598	high	7560	High physical activity	5.2	1	113	74.5
1707	45-54	Male	1	Agriculture	<20000	1	0	2	31.1649	high	5040	High physical activity	5.8	2	126	90.5
1708	45-54	Male	1	Agriculture	<20000	1	0	2	25.6489	high	5040	High physical activity	6	1	135.5	86
1709	45-54	Male	1	Employe(gov, ngo, self, non-paid)	>=20000	1	0	1	24.0671	high	3360	High physical activity	5.4	2	148	91
1710	55-64	Male	1	Agriculture	<20000	1	0	2	22.2089	low	8880	High physical activity	4.8	2	143	88
1711	55-64	Male	1	Others(retired, student, others, unemployed)	<20000	1	0	2	19.161	high	15000	High physical activity	5.1	2	147.5	92.5
1712	55-64	Female	1	Agriculture	<20000	1	0	2	26.2244	high	8400	High physical activity	5.2	2	108.5	70
1713	45-54	Male	1	Others(retired, student, others, unemployed)	<20000	1	0	2	21.0468	high	7560	High physical activity	7	1	148.5	98.5
1714	55-64	Female	1	Agriculture	>=20000	1	0	2	23.9922	high	5880	High physical activity	5.3	2	125.5	74.5
1715	25-34	Female	1	Housemake	>=20000	0	0	2	26.7638	low	15120	High physical activity	5.9	1	116.5	80
1716	55-64	Female	1	Agriculture	>=20000	1	0	2	24.2095	high	3360	High physical activity	8.1	2	143.5	86.5
1717	45-54	Female	1	Agriculture	>=20000	1	0	2	30.1546	high	24480	High physical activity	5.9	2	125	79.5
1718	35-44	Female	1	Agriculture	<20000	1	0	2	18.9842	low	21840	High physical activity	4.9	2	104.5	74.5
1719	45-54	Female	1	Housemake	<20000	1	1	2	31.0945	high	5040	High physical activity	5.4	2	138.5	92.5
1720	55-64	Male	1	Others(retired, student, others, unemployed)	>=20000	0	0	2	19.1368	high	35280	High physical activity	5.5	2	116.5	77.5
1721	45-54	Male	1	Agriculture	>=20000	1	0	2	16.263	low	19940	High physical activity	6	2	122	90.5
1722	35-44	Female	1	Agriculture	>=20000	1	0	2	20.0546	high	5880	High physical activity	5.9	2	126.5	83.5
1723	35-44	Male	1	Employe(gov, ngo, self, non-paid)	<20000	1	0	2	27.1369	low	2680	medium physical activity	4.6	2	127	85
1724	25-34	Female	1	Agriculture	>=20000	1	0	2	18.3443	low	16980	High physical activity	5.1	2	121.5	93
1725	55-64	Female	1	Housemake	>=20000	1	0	2	18.4838	low	6960	High physical activity	6	2	111	77.5
1726	45-54	Female	1	Agriculture	>=20000	0	0	2	27.7097	high	11400	High physical activity	7	1	122.5	80.5
1727	55-64	Male	1	Employe(gov, ngo, self, non-paid)	>=20000	1	0	2	28.2187	high	1080	medium physical activity	5.5	2	197.5	109.5
1728	55-64	Female	1	Housemake	<20000	1	0	2	29.7784	high	600	medium physical activity	11.8	2	126.5	77.5
1729	55-64	Female	1	Agriculture	<20000	1	0	2	30.3749	high	1040	medium physical activity	6.4	1	128.5	77.5
1730	55-64	Female	1	Housemake	<20000	1	0	2	24.0897	high	1680	medium physical activity	7.9	1	129	73.5
1731	35-44	Male	1	Agriculture	<20000	0	0	1	21.1621	low	12480	High physical activity	6.4	2	159	111
1732	35-44	Female	1	Employe(gov, ngo, self, non-paid)	>=20000	1	0	1	22.3101	high	8160	High physical activity	5.8	2	166.5	107
1733	55-64	Female	1	Agriculture	<20000	0	0	2	17.8324	high	11040	High physical activity	6.1	2	138	88.5
1734	55-64	Male	1	Agriculture	>=20000	1	1	2	24.2172	low	21840	High physical activity	5.3	2	155	87.5
1735	45-54	Female	1	Agriculture	>=20000	0	0	2	27.6006	high	11280	High physical activity	8.8	1	135	99
1736	35-44	Female	1	Agriculture	>=20000	1	0	2	22.2137	low	16800	High physical activity	6	2	112.5	77
1737	45-54	Female	1	Agriculture	>=20000	1	0	2	22.4444	high	11760	High physical activity	6.1	1	128.5	85
1738	35-44	Female	1	Housemake	>=20000	1	0	2	28.6667	high	8400	High physical activity	6.2	2	127	95.5
1739	35-44	Female	1	Housemake	<20000	1	1	2	20.7311	high	7560	High physical activity	4.9	2	111	77.5
1740	45-54	Female	1	Housemake	>=20000	1	0	2	25.6233	high	7560	High physical activity	5.4	1	131.5	91.5
1741	25-34	Male	1	Employe(gov, ngo, self, non-paid)	>=20000	1	0	2	24.4637	low	1680	medium physical activity	5.3	2	127	84.5
1742	35-44	Female	1	Employe(gov, ngo, self, non-paid)	>=20000	1	0	2	24.6222	high	8400	High physical activity	5.4	2	104	72
1743	35-44	Female	1	Agriculture	>=20000	1	0	2	23.3036	high	7560	High physical activity	7.5	2	153	100.5
1744	45-54	Female	1	Agriculture	>=20000	1	0	1	17.827	low	9960	High physical activity	5.9	2	127.5	87.5
1745	55-64	Male	1	Others(retired, student, others, unemployed)	<20000	1	0	2	19.5041	low	6720	High physical activity	6	2	131.5	90
1746	45-54	Male	1	Labour	>=20000	1	0	1	17.7817	low	11760	High physical activity	5.9	2	122.5	88
1747	25-34	Male	1	Employe(gov, ngo, self, non-paid)	>=20000	1	0	2	26.8199	high	840	medium physical activity	6	1	146	94
1748	35-44	Male	1	Employe(gov, ngo, self, non-paid)	>=20000	1	0	2	29.216	high	5040	High physical activity	5.5	2	131.5	89
1749	55-64	Female	0	Housemake	>=20000	1	0	2	25.6816	low	5880	High physical activity	6.3	2	124	76.5
1750	45-54	Female	1	Housemake	>=20000	1	0	2	34.4889	high	3840	High physical activity	5.9	2	131	95
1751	45-54	Male	1	Others(retired, student, others, unemployed)	>=20000	1	1	2	21.4109	low	5040	High physical activity	5.5	2	138	91
1752	55-64	Female	1	Housemake	<20000	1	0	2	23.7751	high	12600	High physical activity	5.9	2	133	81
1753	35-44	Female	1	Housemake	>=20000	1	0	2	32.8705	high	8400	High physical activity	5.2	2	112.5	73.5
1754	55-64	Female	1	Housemake	>=20000	1	0	2	33.1454	high	5880	High physical activity	5.5	2	132	80
1755	45-54	Female	1	Agriculture	<20000	1	0	2	23.2166	high	7560	High physical activity	5.9	2	122.5	72
1756	45-54	Female	0	Agriculture	>=20000	1	0	2	26.4185	high	8400	High physical activity	4.9	1	115	64.5
1757	45-54	Female	1	Housemake	>=20000	1	0	2	26.7532	high	8640	High physical activity	5.2	2	114.5	80.5
1758	25-34	Female	1	Agriculture	>=20000	1	0	2	25.7067	high	8400	High physical activity	5.9	2	125.5	77
1759	55-64	Female	1	Housemake	<20000	1	0	2	20.5761	high	4920	High physical activity	5.1	2	134.5	80
1760	35-44	Female	1	Housemake	>=20000	1	0	2	22.8269	high	5880	High physical activity	5.9	2	115.5	75
1761	45-54	Female	1	Agriculture	>=20000	1	0	2	26.4574	high	14280	High physical activity	5.7	2	126	76.5
1762	25-34	Male	1	Employe(gov, ngo, self, non-paid)	>=20000	1	0	2	21.6214	high	6720	High physical activity	5.4	2	131	88.5
1763	35-44	Female	1	Housemake	<20000	1	0	2	22.5446	low	18480	High physical activity	5.8	2	129	85
1764	45-54	Female	1	Agriculture	<20000	0	0	1	25.5556	high	11400	High physical activity	3.7	2	142.5	87
1765	35-44	Female	1	Agriculture	>=20000	1	0	2	23.0831	low	9240	High physical activity	5.5	2	125.5	87.5
1766	35-44	Female	1	Agriculture	<20000	1	0	2	20.5688	low	7680	High physical activity	5.6	2	139.5	93
1767	45-54	Female	1	Agriculture	>=20000	1	0	2	23.3893	high	6060	High physical activity	5.6	2	135	88
1768	45-54	Female	1	Housemake	>=20000	1	0	1	20.4726	high	7080	High physical activity	6	2	106.5	73.5
1769	45-54	Female	0	Agriculture	>=20000	1	0	2	32.3476	high	4200	High physical activity	6.4	2	163.5	107.5
1770	45-54	Female	1	Employe(gov, ngo, self, non-paid)	>=20000	1	0	2	25.0331	high	7800	High physical activity	5.5	2	138	94
1771	35-44	Female	1	Employe(gov, ngo, self, non-paid)	>=20000	1	0	2	28.0534	high	5520	High physical activity	6.2	2	132.5	86
1772	55-64	Male	1	Employe(gov, ngo, self, non-paid)	>=20000	1	0	1	19.0214	high	9240	High physical activity	5.3	2	115	82.5
1773	45-54	Male	1	Employe(gov, ngo, self, non-paid)	>=20000	1	0	2	25.5844	low	4800	High physical activity	5.6	2	115.5	78
1774	35-44	Female	1	Agriculture	>=20000	1	1	2	28.9901	high	6600	High physical activity	6.7	2	131	77.5
1775	35-44	Female	1	Housemake	<20000	1	0	2	26.4447	high	5880	High physical activity	4.5	2	129	90.5
1776	45-54	Female	1	Housemake	<20000	1	0	2	17.1018	low	2280	medium physical activity	4.9	2	119.5	82
1777	25-34	Female	1	Agriculture	<20000	1	0	2	22.8879	low	7560	High physical activity	5.4	2	106.5	76.5
1778	45-54	Female	1	Agriculture	>=20000	1	0	2	25.5151	high	10920	High physical activity	5.4	2	119.5	77.5
1779	35-44	Female	1	Agriculture	<20000	0	0	2	21.7836	low	12600	High physical activity	6	2	109	78.5
1780	35-44	Male	1	Agriculture	<20000	1	0	2	22.2685	high	15120	High physical activity	5.2	2	137.5	94.5
1781	35-44	Female	1	Agriculture	<20000	1	0	2	19.2607	low	10080	High physical activity	5.4	2	94.5	65
1782	45-54	Male	1	Employe(gov, ngo, self, non-paid)	<20000	1	0	2	25.8065	high	35280	High physical activity	7	2	156.5	95.5
1783	35-44	Female	1	Agriculture	>=20000	0	0	2	24.1406	high	15120	High physical activity	5.6	2	124	84
1784	45-54	Female	1	Agriculture	<20000	0	0	1	22.4467	high	20160	High physical activity	6	1	151	94.5
1785	35-44	Female	1	Agriculture	<20000	1	0	2	21.1394	high	7560	High physical activity	5.5	2	105.5	80
1786	55-64	Female	1	Agriculture	>=20000	1	0	2	33.912	high	7560	High physical activity	6.8	2	170	97.5
1787	45-54	Female	1	Agriculture	<20000	1	0	2	18.6709	low	9240	High physical activity	5.9	2	130.5	99
1788	45-54	Female	1	Housemake	<20000	1	0	2	28.5336	low	6720	High physical activity	6	2	126	75
1789	45-54	Female	1	Agriculture	>=20000	1	0	2	27.5243	low	9240	High physical activity	5.5	1	109.5	77
1790	55-64	Female	1	Housemake	>=20000	1	0	1	21.7558	low	7560	High physical activity	4.9	2	131	98
1791	55-64	Male	1	Agriculture	<20000	1	0	1	19.7574	high	5880	High physical activity	5.5	2	103.5	74.5
1792	55-64	Male	1	Agriculture	>=20000	1	0	1	27.3399	high	7560	High physical activity	6	2	142	84
1793	35-44	Female	1	Agriculture	<20000	1	0	2	27.2025	high	15120	High physical activity	5.5	2	107	369
1794	45-54	Female	1	Agriculture	<20000	1	0	1	26.0837	low	6720	High physical activity	8.5	2	176	103.5
1795	35-44	Female	1	Agriculture	>=20000	1	0	2	27.6076	high	20160	High physical activity	6	2	116.5	72.5
1796	45-54	Male	1	Employe(gov, ngo, self, non-paid)	>=20000	1	0	2	32.5509	high	14520	High physical activity	7	1	163.5	94.5
1797	45-54	Male	1	Employe(gov, ngo, self, non-paid)	>=20000	0	0	2	25.5914	high	23520	High physical activity	5.4	2	135	81.5
1798	45-54	Male	1	Employe(gov, ngo, self, non-paid)	>=20000	1	0	1	24.0506	high	10320	High physical activity	4.3	2	159	93.5
1799	55-64	Female	0	Housemake	>=20000	1	0	1	24.39	low	6720	High physical activity	5.9	2	129	98.5
1800	55-64	Female	1	Housemake	>=20000	0	0	1	32.8614	high	16800	High physical activity	5.6	2	173.5	99
1801	45-54	Female	1	Housemake	<20000	1	0	2	26.8765	high	8160	High physical activity	5.3	2	139.5	84
1802	45-54	Female	1	Agriculture	>=20000	1	1	2	22.0324	high	10080	High physical activity	6	1	121	84
1803	25-34	Male	1	Employe(gov, ngo, self, non-paid)	>=20000	1	0	2	21.3704	low	5880	High physical activity	5	2	117	64.5
1804	35-44	Female	1	Agriculture	>=20000	1	0	2	26.8	high	14040	High physical activity	4.3	2	133	86.5
1805	25-34	Female	1	Housemake	>=20000	1	0	2	24.0889	low	10920	High physical activity	5.3	2	114.5	74
1806	35-44	Female	1	Agriculture	<20000	1	0	2	21.7555	high	26880	High physical activity	5.7	2	107	95
1807	45-54	Male	1	Agriculture	>=20000	1	1	2	23.833	high	12120	High physical activity	5.2	2	135	89.5
1808	55-64	Male	1	Housemake	>=20000	1	0	2	30.3491	high	10560	High physical activity	4.7	1	137.5	92.5
1809	35-44	Female	1	Housemake	>=20000	1	0	2	25.0173	high	4080	High physical activity	5.3	2	130.5	89.5
1810	45-54	Female	1	Agriculture	>=20000	1	0	2	28.5793	high	3360	High physical activity	6.4	2	136.5	93.5
1811	35-44	Female	0	Agriculture	<20000	1	0	2	26.6165	high	19320	High physical activity	6.1	2	103.5	70
1812	55-64	Female	1	Agriculture	>=20000	1	0	2	26.8615	high	10080	High physical activity	5.1	2	114.5	74.5
1813	45-54	Female	1	Agriculture	<20000	0	0	2	22.1641	high	11760	High physical activity	5.3	2	127.5	78
1814	45-54	Female	1	Agriculture	>=20000	1	0	2	23.6578	low	21840	High physical activity	6	2	143.5	82
1815	55-64	Female	1	Housemake	<20000	1	0	2	18.264	high	15120	High physical activity	5.4	2	126	84.5
1816	45-54	Female	1	Agriculture	<20000	1	0	2	20.8622	low	18480	High physical activity	6.1	2	144.5	98.5
1817	55-64	Male	1	Agriculture	<20000	0	1	1	20.3357	high	15120	High physical activity	4.7	2	123	88.5
1818	55-64	Female	0	Agriculture	>=20000	0	1	2	19.5649	high	15120	High physical activity	5.2	2	172.5	108
1819	45-54	Male	1	Housemake	<20000	1	0	2	23.1934	high	5040	High physical activity	5	2	130.5	97.5
1820	55-64	Female	0	Housemake	<20000	1	0	2	21.3778	high	5040	High physical activity	5.5	1	113	75
1821	55-64	Male	1	Others(retired, student, others, unemployed)	>=20000	1	0	2	20.5457	high	1920	medium physical activity	4.6	2	135	88.5
1822	55-64	Male	1	Agriculture	<20000	1	0	2	19.9609	high	11480	High physical activity	6	1	153.5	98
1823	25-34	Female	1	Employe(gov, ngo, self, non-paid)	<20000	1	0	2	21.6345	high	500	low physical activity	7.2	1	115	75.5
1824	45-54	Female	1	Housemake	<20000	1	0	2	20.7008	high	2760	medium physical activity	4.2	2	116.5	71.5
1825	35-44	Male	1	Employe(gov, ngo, self, non-paid)	>=20000	1	0	2	23.4607	high	5760	High physical activity	5.9	2	117.5	80.5
1826	45-54	Male	1	Employe(gov, ngo, self, non-paid)	>=20000	1	0	2	23.5615	high	2360	medium physical activity	5.3	2	113.5	72.5
1827	45-54	Male	1	Employe(gov, ngo, self, non-paid)	<20000	1	0	2	27.4116	high	6720	High physical activity	19.2	1	169	83
1828	55-64	Male	1	Others(retired, student, others, unemployed)	>=20000	1	0	2	27.5851	high	8400	High physical activity	5.6	2	132	88.5
1829	35-44	Female	1	Housemake	<20000	0	0	2	30.0312	low	6960	High physical activity	4.9	2	108.5	74.5
1830	55-64	Female	0	Housemake	>=20000	0	0	2	22.8331	high	3360	High physical activity	9.5	1	142.5	89
1831	55-64	Female	1	Housemake	>=20000	1	0	2	26.6564	high	10560	High physical activity	7.3	2	123	77.5
1832	25-34	Female	1	Housemake	>=20000	0	0	2	19.2574	low	5040	High physical activity	5.5	2	107	75
1833	35-44	Female	1	Housemake	>=20000	1	1	2	32.9879	high	11280	High physical activity	6	2	121.5	82.5
1834	35-44	Female	1	Housemake	<20000	1	0	2	27.4203	high	22320	High physical activity	4.9	2	107.5	62.5
1835	45-54	Male	1	Others(retired, student, others, unemployed)	>=20000	1	0	2	22.0018	high	7680	High physical activity	5.7	1	132.5	93.5
1836	45-54	Female	1	Housemake	>=20000	1	0	2	39.1111	high	7920	High physical activity	5.6	2	144.5	99
1837	45-54	Female	1	Housemake	>=20000	1	0	2	28.9282	high	5040	High physical activity	5.3	1	122	85
1838	45-54	Female	1	Housemake	>=20000	1	0	2	25.6568	low	11760	High physical activity	14	2	126	82.5
1839	35-44	Female	1	Employe(gov, ngo, self, non-paid)	>=20000	1	0	2	32.4619	high	6720	High physical activity	5.3	2	114.5	84
1840	35-44	Female	1	Housemake	>=20000	1	0	2	28.3966	high	18480	High physical activity	5.5	2	118.5	74
1841	55-64	Female	1	Agriculture	>=20000	0	0	2	27.0949	low	14640	High physical activity	5.2	2	130	81
1842	25-34	Male	1	Employe(gov, ngo, self, non-paid)	<20000	0	1	2	25.2727	high	3360	High physical activity	5.4	2	116	78.5
1843	35-44	Male	1	Agriculture	>=20000	0	0	2	25.5017	high	23520	High physical activity	4.4	1	107	74.5
1844	55-64	Female	1	Agriculture	>=20000	1	0	1	16.2331	high	0	low physical activity	5.1	2	112.5	63
1845	35-44	Female	1	Housemake	>=20000	0	0	2	32.1747	high	10560	High physical activity	6	1	125	87
1846	55-64	Female	1	Agriculture	>=20000	0	1	2	19.6215	high	20160	High physical activity	5.9	2	134	70.5
1847	45-54	Female	1	Agriculture	>=20000	1	0	2	29.1768	high	4400	High physical activity	5.9	1	130	91
1848	25-34	Female	1	Housemake	<20000	1	0	2	31.3424	high	10560	High physical activity	5	2	113.5	73.5
1849	45-54	Female	1	Employe(gov, ngo, self, non-paid)	<20000	1	0	2	26.8273	high	540	low physical activity	7.4	2	107.5	74.5
1850	35-44	Female	1	Agriculture	<20000	1	0	2	27.6389	high	2720	medium physical activity	5.8	1	104.5	71
1851	35-44	Female	1	Employe(gov, ngo, self, non-paid)	>=20000	1	0	2	22.6409	high	4200	High physical activity	5.3	2	164	104.5
1852	45-54	Female	1	Agriculture	<20000	1	1	2	24.2028	high	8760	High physical activity	5.4	2	107.5	74
1853	45-54	Female	1	Housemake	<20000	1	0	2	23.6295	high	6720	High physical activity	5.1	2	133	70.5
1854	35-44	Male	1	Employe(gov, ngo, self, non-paid)	>=20000	1	0	2	29.7143	high	840	medium physical activity	5.3	1	143	93
1855	45-54	Female	1	Housemake	>=20000	1	0	2	32.8193	high	4200	High physical activity	6	2	157	100
1856	35-44	Male	1	Employe(gov, ngo, self, non-paid)	>=20000	1	0	2	25.9949	high	11760	High physical activity	4.8	1	139	95
1857	45-54	Female	1	Housemake	<20000	1	0	2	25.8857	high	5460	High physical activity	4.8	1	154.5	100
1858	45-54	Male	1	Employe(gov, ngo, self, non-paid)	<20000	1	0	2	20.2734	low	30360	High physical activity	4.3	2	128.5	86
1859	35-44	Female	1	Housemake	>=20000	1	0	2	25.4291	high	4200	High physical activity	6.4	2	119	83
1860	45-54	Female	1	Housemake	>=20000	1	0	1	33.544	high	4080	High physical activity	8.5	2	139.5	88.5
1861	35-44	Female	1	Employe(gov, ngo, self, non-paid)	>=20000	1	0	2	24.4405	high	1200	medium physical activity	7.8	1	117	87.5
1862	45-54	Male	1	Employe(gov, ngo, self, non-paid)	>=20000	1	0	2	28.0978	high	6720	High physical activity	5.3	2	149	99
1863	45-54	Female	1	Housemake	>=20000	1	0	2	27.0258	high	5400	High physical activity	6.7	2	138.5	93.5
1864	55-64	Female	1	Housemake	<20000	1	0	2	25.2343	high	5180	High physical activity	6	2	111	75.5
1865	45-54	Female	1	Housemake	>=20000	1	0	2	46.9278	high	4560	High physical activity	5.1	2	129.5	91.5
1866	55-64	Male	1	Employe(gov, ngo, self, non-paid)	>=20000	1	0	2	28.2011	high	0	low physical activity	5.4	2	133.5	76
1867	45-54	Female	1	Housemake	<20000	1	0	2	25.0781	low	3840	High physical activity	6	2	131	89
1868	35-44	Female	1	Employe(gov, ngo, self, non-paid)	<20000	1	0	2	29.0943	high	5040	High physical activity	5.4	2	136	86.5
1869	55-64	Male	1	Agriculture	<20000	1	0	2	25.5588	high	8400	High physical activity	6.3	1	135.5	84
1870	45-54	Female	1	Housemake	>=20000	1	0	2	25.8222	high	9120	High physical activity	6.5	1	149	94
1871	35-44	Female	1	Housemake	<20000	1	0	2	25.0885	high	11640	High physical activity	5.1	2	141.5	89.5
1872	25-34	Male	1	Others(retired, student, others, unemployed)	>=20000	0	0	2	30.3019	high	8400	High physical activity	5.6	2	144.5	83.5
1873	25-34	Male	1	Employe(gov, ngo, self, non-paid)	>=20000	1	0	2	27.992	high	420	low physical activity	5.7	2	117	75
1874	25-34	Male	1	Agriculture	<20000	1	0	2	23.3564	high	10320	High physical activity	6.3	2	132.5	85.5
1875	35-44	Female	1	Labour	<20000	0	0	2	22.3438	high	8400	High physical activity	5.3	2	114	80
1876	35-44	Female	1	Employe(gov, ngo, self, non-paid)	<20000	0	0	2	29.5556	high	28560	High physical activity	6.4	2	184	103
1877	45-54	Female	1	Housemake	>=20000	1	0	2	28.9627	high	1160	medium physical activity	5.3	2	111	74.5
1878	45-54	Male	1	Employe(gov, ngo, self, non-paid)	>=20000	1	0	2	24.1548	high	2820	medium physical activity	6	2	110.5	80.5
1879	35-44	Female	1	Agriculture	<20000	1	0	2	24.308	high	4380	High physical activity	5.9	2	121.5	82.5
1880	35-44	Female	1	Housemake	>=20000	1	0	2	24.4083	high	2520	medium physical activity	5.4	1	113.5	78
1881	55-64	Female	1	Employe(gov, ngo, self, non-paid)	>=20000	1	0	2	30.5392	high	10920	High physical activity	5.3	2	117.5	79
1882	35-44	Female	1	Employe(gov, ngo, self, non-paid)	>=20000	1	0	2	29.8312	high	11760	High physical activity	5.1	2	105	71.5
1883	45-54	Male	1	Housemake	<20000	1	0	2	23.2464	high	6720	High physical activity	5.7	2	141.5	96
1884	35-44	Female	1	Others(retired, student, others, unemployed)	>=20000	1	0	2	19.9359	high	10920	High physical activity	5.5	2	101	72
1885	35-44	Female	1	Agriculture	>=20000	1	0	2	32.8947	high	8400	High physical activity	6	2	132.5	89.5
1886	35-44	Female	1	Housemake	>=20000	1	0	2	27.0112	high	10080	High physical activity	6.5	2	128	80
1887	35-44	Female	1	Housemake	>=20000	1	0	2	27.884	high	15120	High physical activity	6.4	1	139	100.5
1888	55-64	Male	1	Others(retired, student, others, unemployed)	>=20000	1	0	2	33.4433	high	9240	High physical activity	7	1	147	80
1889	45-54	Female	1	Housemake	<20000	1	0	2	27.7465	high	11520	High physical activity	5.5	2	121	78.5
1890	45-54	Female	1	Housemake	>=20000	1	0	2	27.0222	high	11760	High physical activity	4.4	2	129	81.5
1891	45-54	Female	1	Housemake	>=20000	1	0	2	31.6055	high	11760	High physical activity	6.2	2	110.5	79.5
1892	35-44	Male	1	Employe(gov, ngo, self, non-paid)	<20000	1	0	2	29.7608	high	9600	High physical activity	5.4	2	132	89
1893	55-64	Female	1	Housemake	>=20000	1	0	2	42.7008	high	10080	High physical activity	9.1	1	100	70.5
1894	55-64	Female	0	Housemake	<20000	1	0	2	31.5188	high	11760	High physical activity	5.6	2	128	96
1895	35-44	Female	1	Housemake	>=20000	1	0	2	26.1863	high	8640	High physical activity	5.1	2	109	78.5
1896	45-54	Female	1	Agriculture	>=20000	1	0	2	26.2292	high	11760	High physical activity	7.2	2	105	71.5
1897	55-64	Male	1	Others(retired, student, others, unemployed)	>=20000	1	0	2	30.914	high	13440	High physical activity	17.3	2	146.5	80
1898	55-64	Female	1	Housemake	>=20000	1	1	2	26.7486	high	7560	High physical activity	5.7	2	137.5	86
1899	55-64	Male	1	Housemake	<20000	1	0	2	23.6937	high	13440	High physical activity	6.2	1	150	79
1900	45-54	Female	1	Agriculture	>=20000	1	0	2	22.9624	high	21840	High physical activity	5.4	1	118	75
1901	45-54	Female	1	Housemake	>=20000	1	0	2	34.1426	high	10080	High physical activity	7.7	2	111.5	81
1902	35-44	Female	1	Housemake	>=20000	1	1	2	24.8907	high	10080	High physical activity	4.3	2	129.5	92
1903	45-54	Female	1	Housemake	>=20000	1	1	2	33.6	high	10080	High physical activity	7	2	121.5	79
1904	45-54	Female	1	Housemake	<20000	1	1	2	31.8394	high	15000	High physical activity	5.6	2	154	75
1905	55-64	Female	1	Agriculture	>=20000	1	0	1	23.1533	high	8400	High physical activity	5.9	2	99.5	62
1906	55-64	Male	1	Employe(gov, ngo, self, non-paid)	<20000	1	1	2	25.5057	high	10080	High physical activity	5.5	2	126.5	80
1907	55-64	Male	1	Others(retired, student, others, unemployed)	>=20000	1	0	2	22.9592	high	11760	High physical activity	5.6	2	129	78.5
1908	55-64	Female	1	Housemake	>=20000	1	1	2	22.495	high	14760	High physical activity	5.6	2	139	71
1909	25-34	Female	1	Housemake	>=20000	1	0	2	23.3399	high	23280	High physical activity	5	2	112	79
1910	55-64	Female	1	Housemake	>=20000	1	0	1	25.4375	high	10920	High physical activity	4.9	2	143.5	77
1911	45-54	Male	1	Others(retired, student, others, unemployed)	>=20000	1	0	2	29.6556	high	13320	High physical activity	5.8	2	159.5	108
1912	45-54	Female	1	Housemake	<20000	1	1	2	28.5536	high	16680	High physical activity	5.5	2	149.5	98.5
1913	45-54	Female	1	Housemake	<20000	1	0	1	25.277	high	12600	High physical activity	5.9	2	141.5	94.5
1914	45-54	Female	1	Housemake	>=20000	1	1	2	31.7399	high	13440	High physical activity	5.2	2	130	65
1915	55-64	Female	1	Others(retired, student, others, unemployed)	>=20000	1	0	2	21.6583	high	1260	medium physical activity	8.8	2	158	99
1916	25-34	Female	1	Employe(gov, ngo, self, non-paid)	>=20000	1	0	2	28.9205	low	6480	High physical activity	5.6	1	121	69.5
1917	45-54	Female	1	Agriculture	>=20000	1	0	2	29.1363	high	5040	High physical activity	6.1	1	121.5	86.5
1918	35-44	Female	1	Employe(gov, ngo, self, non-paid)	>=20000	1	1	2	28.3531	high	7960	High physical activity	5.6	2	117.5	87
1919	45-54	Female	1	Agriculture	<20000	1	0	2	25.6806	high	5360	High physical activity	7	2	148	87.5
1920	35-44	Female	0	Housemake	>=20000	1	0	2	34.3556	high	4200	High physical activity	5.9	1	142.5	92
1921	55-64	Male	1	Agriculture	<20000	1	0	1	25.1184	high	5040	High physical activity	6	1	108	72
1922	45-54	Female	1	Agriculture	>=20000	0	0	2	25.503	low	12960	High physical activity	5.4	2	124	81
1923	45-54	Male	1	Employe(gov, ngo, self, non-paid)	>=20000	0	1	2	27.2664	high	19440	High physical activity	6.7	1	147.5	95.5
1924	25-34	Female	1	Agriculture	>=20000	1	0	2	22.7444	high	8400	High physical activity	5.8	2	93.5	60
1925	25-34	Female	1	Employe(gov, ngo, self, non-paid)	<20000	0	1	2	24.737	high	10080	High physical activity	5.5	2	105.5	80
1926	45-54	Female	1	Agriculture	<20000	0	1	2	18.7596	high	13680	High physical activity	5.7	2	138.5	78
1927	55-64	Male	1	Agriculture	>=20000	0	0	2	19.5092	low	15840	High physical activity	5.5	2	110.5	76
1928	55-64	Male	1	Employe(gov, ngo, self, non-paid)	<20000	0	0	1	29.7814	high	2520	medium physical activity	5.4	2	162.5	100.5
1929	25-34	Male	0	Others(retired, student, others, unemployed)	>=20000	1	0	2	18.8876	low	4200	High physical activity	5.1	2	115	73.5
1930	35-44	Female	1	Employe(gov, ngo, self, non-paid)	<20000	1	0	2	26.1176	high	7680	High physical activity	5.5	2	130.5	81
1931	45-54	Female	1	Agriculture	<20000	1	0	2	32.4704	high	11760	High physical activity	6.1	1	129.5	87
1932	55-64	Female	1	Agriculture	<20000	1	0	2	31.0059	high	8880	High physical activity	6.4	1	157	70.5
1933	55-64	Female	1	Housemake	<20000	1	0	2	27.3193	high	840	medium physical activity	5.5	2	164	83
1934	55-64	Male	1	Agriculture	<20000	1	0	2	26.186	high	10080	High physical activity	6.9	2	162	86
1935	55-64	Male	1	Labour	<20000	1	0	1	18.0277	low	17520	High physical activity	5.1	1	149.5	85
1936	45-54	Male	1	Agriculture	<20000	1	0	2	23.7508	high	3360	High physical activity	5.7	1	126.5	75
1937	55-64	Male	1	Others(retired, student, others, unemployed)	>=20000	1	0	2	22.7048	low	6720	High physical activity	4.8	1	96	61.5
1938	35-44	Female	1	Agriculture	>=20000	1	0	2	31.1884	high	7320	High physical activity	5.9	2	135	99.5
1939	35-44	Male	1	Employe(gov, ngo, self, non-paid)	>=20000	1	1	2	26.4453	high	4320	High physical activity	5.3	2	128	84.5
1940	35-44	Male	1	Employe(gov, ngo, self, non-paid)	>=20000	1	0	2	24.5739	low	5180	High physical activity	5.4	2	138.5	89
1941	55-64	Male	1	Others(retired, student, others, unemployed)	>=20000	1	0	1	26.9915	high	18480	High physical activity	5.9	2	186	112
1942	35-44	Female	1	Housemake	<20000	1	0	2	35.0862	low	4680	High physical activity	5.4	1	120.5	84.5
1943	35-44	Female	1	Housemake	>=20000	0	0	2	31.7086	high	40320	High physical activity	6.4	1	160	109.5
1944	25-34	Female	0	Others(retired, student, others, unemployed)	<20000	1	1	2	22.2304	low	2520	medium physical activity	5.2	1	104	67.5
1945	55-64	Male	1	Employe(gov, ngo, self, non-paid)	>=20000	0	1	1	24.7781	high	25200	High physical activity	5.2	2	117.5	84.5
1946	35-44	Female	1	Housemake	<20000	0	0	2	28.8866	high	23520	High physical activity	6.2	1	139	79
1947	35-44	Female	1	Agriculture	<20000	0	0	2	22.3674	high	20160	High physical activity	5.6	2	135.5	86.5
1948	45-54	Female	1	Employe(gov, ngo, self, non-paid)	>=20000	0	0	2	28.8051	low	20160	High physical activity	5.6	2	122.5	82.5
1949	45-54	Female	1	Housemake	<20000	0	0	2	30.1333	high	8400	High physical activity	5.9	2	139	95
1950	45-54	Female	1	Agriculture	<20000	1	1	2	21.366	high	7200	High physical activity	4.4	2	117	79.5
1951	55-64	Male	1	Agriculture	<20000	0	0	2	22.9688	low	16800	High physical activity	5	2	142.5	99
1952	35-44	Female	1	Housemake	>=20000	1	0	2	28.1227	high	6960	High physical activity	5.1	2	107	75
1953	25-34	Female	1	Employe(gov, ngo, self, non-paid)	>=20000	1	0	2	32.4646	high	17040	High physical activity	5.3	2	116.5	80
1954	55-64	Female	0	Housemake	>=20000	1	0	2	24.7737	high	8400	High physical activity	6	2	134	68.5
1955	35-44	Female	1	Housemake	>=20000	1	0	2	31.6664	high	10920	High physical activity	5.4	2	129.5	76.5
1956	35-44	Female	1	Housemake	>=20000	1	0	2	24.3944	high	18960	High physical activity	5	1	116	74
1957	25-34	Male	1	Employe(gov, ngo, self, non-paid)	>=20000	1	0	2	26.8358	low	11040	High physical activity	4.7	2	110.5	72.5
1958	25-34	Female	1	Agriculture	>=20000	1	0	2	34.4686	high	14760	High physical activity	5.3	2	107.5	76
1959	45-54	Male	1	Agriculture	>=20000	1	0	2	24.1831	high	16800	High physical activity	6.5	1	116	73.5
1960	55-64	Male	1	Agriculture	>=20000	0	0	2	22.7615	high	50400	High physical activity	5.3	2	134.5	89
1961	55-64	Female	0	Housemake	>=20000	1	0	2	20.3115	low	11760	High physical activity	5.5	2	133	81.5
1962	55-64	Male	1	Agriculture	<20000	1	1	1	17.2268	high	26880	High physical activity	4.8	2	124.5	85.5
1963	55-64	Female	1	Housemake	>=20000	1	0	2	29.5109	high	23520	High physical activity	5	2	140	94.5
1964	45-54	Male	1	Agriculture	<20000	1	0	2	27.466	high	18720	High physical activity	4.9	2	116.5	81
1965	55-64	Male	1	Agriculture	<20000	1	1	2	26.5796	high	26160	High physical activity	5.3	2	139	79.5
1966	55-64	Male	1	Employe(gov, ngo, self, non-paid)	>=20000	1	0	2	28.2942	high	2380	medium physical activity	9	1	121.5	90
1967	45-54	Female	1	Housemake	>=20000	1	0	2	27.8935	high	1160	medium physical activity	5.8	2	104	77.5
1968	25-34	Male	1	Employe(gov, ngo, self, non-paid)	>=20000	1	0	1	29.8323	high	1280	medium physical activity	5.9	2	126	85.5
1969	25-34	Female	1	Housemake	<20000	1	0	2	30.9265	low	11280	High physical activity	6.8	2	111	85.5
1970	55-64	Female	1	Housemake	<20000	1	0	2	32.6677	high	1320	medium physical activity	8.4	2	136	81.5
1971	25-34	Female	1	Housemake	>=20000	1	0	2	32.7802	high	3840	High physical activity	6.4	2	125.5	86.5
1972	45-54	Female	1	Agriculture	>=20000	1	0	2	22.7666	low	7560	High physical activity	5.5	2	118.5	79.5
1973	55-64	Female	1	Others(retired, student, others, unemployed)	>=20000	1	0	2	24.4459	high	5880	High physical activity	5.8	2	104	84
1974	55-64	Male	1	Agriculture	<20000	1	1	1	21.2093	low	7560	High physical activity	4.8	2	110	75
1975	55-64	Female	1	Housemake	>=20000	1	0	2	26.7871	high	8400	High physical activity	7.1	2	127	73.5
1976	25-34	Male	0	Others(retired, student, others, unemployed)	<20000	1	1	2	29.3199	high	7560	High physical activity	5.6	1	137	78
1977	45-54	Female	1	Agriculture	>=20000	1	1	1	23.7542	high	7560	High physical activity	6.4	2	103.5	70
1978	25-34	Female	1	Others(retired, student, others, unemployed)	<20000	1	0	2	18.4911	low	8400	High physical activity	5.5	2	105	72
1979	25-34	Female	1	Housemake	>=20000	1	0	2	32.9735	high	3480	High physical activity	5.9	2	128	95
1980	45-54	Female	1	Employe(gov, ngo, self, non-paid)	>=20000	1	0	2	30.7077	high	1440	medium physical activity	7.5	2	111.5	80.5
1981	35-44	Male	1	Employe(gov, ngo, self, non-paid)	>=20000	1	0	2	33.5156	high	0	low physical activity	5.8	2	147.5	103.5
1982	45-54	Male	1	Agriculture	>=20000	1	0	1	19.0644	high	10080	High physical activity	5.9	2	162.5	98.5
1983	55-64	Male	1	Agriculture	>=20000	1	1	2	28.219	high	2520	medium physical activity	9.1	1	145	73
1984	55-64	Male	1	Agriculture	>=20000	1	0	2	19.6875	high	20160	High physical activity	4.8	2	157	89
1985	35-44	Male	1	Housemake	<20000	1	0	1	23.0345	low	15120	High physical activity	5.3	2	120.5	73
1986	55-64	Male	1	Labour	<20000	1	0	2	24.1217	high	3360	High physical activity	11.7	1	133	84
1987	45-54	Female	1	Employe(gov, ngo, self, non-paid)	>=20000	1	0	2	26.8352	high	11760	High physical activity	5.9	2	134	86.5
1988	45-54	Male	1	Employe(gov, ngo, self, non-paid)	<20000	1	0	2	22.806	high	5040	High physical activity	5.3	2	113	79.5
1989	55-64	Male	1	Others(retired, student, others, unemployed)	>=20000	1	0	2	24.7796	high	8400	High physical activity	5.6	2	119	81
1990	55-64	Female	1	Agriculture	<20000	1	0	2	22.1965	high	10080	High physical activity	6.2	1	125.5	78.5
1991	35-44	Female	1	Agriculture	<20000	1	1	2	32.1746	high	15120	High physical activity	5.2	1	95.5	67
1992	45-54	Male	1	Others(retired, student, others, unemployed)	>=20000	1	0	2	25.3444	high	6720	High physical activity	6.4	1	140.5	92.5
1993	55-64	Female	1	Agriculture	>=20000	1	1	2	29.1082	high	9240	High physical activity	5.6	1	112.5	78.5
1994	45-54	Female	1	Employe(gov, ngo, self, non-paid)	>=20000	1	0	2	23.567	high	11760	High physical activity	5	1	142.5	103.5
1995	45-54	Female	1	Employe(gov, ngo, self, non-paid)	>=20000	0	0	2	28.2821	high	11760	High physical activity	5.3	1	173	107
1996	45-54	Female	0	Agriculture	>=20000	1	0	2	29.9544	low	9480	High physical activity	5.4	1	126	91.5
1997	55-64	Female	1	Housemake	>=20000	1	0	2	24.2028	low	9360	High physical activity	6	2	147	76
1998	45-54	Female	1	Employe(gov, ngo, self, non-paid)	>=20000	1	0	2	32.5855	low	6720	High physical activity	6	2	126.5	84.5
1999	35-44	Female	1	Housemake	>=20000	0	0	2	26.7512	high	9840	High physical activity	4.7	2	122	81.5
[truncated: 311 more rows]
